# Supplementary material for: Characterization of skin surface and dermal microbiota in dogs with mast cell tumor
Source: Sci Rep. 2020 Jul 28;10:12634. doi: 10.1038/s41598-020-69572-0 (PMC7387470; doi:10.1038/s41598-020-69572-0)
Supplement: Supplementary file 3 — Supplementary file3 (XLSX 12 kb) [file 41598_2020_69572_MOESM3_ESM.xlsx]

## Sheet: Foglio1
Number of reads per sample before and after filtering and chloroplasts removal
Sequencing_SapleID	Individual	Sample type	Raw reads	mean read length	Reads after filtering	Reads after chloroplast removal	Final reads
M001	Dog 1	Skin swab	695	270	426	405	N/A
M002	Dog 1	Skin swab	1683	266	1121	1109	N/A
M003	Dog 2	Skin swab	259050	267	190773	188690	153306
M004	Dog 2	Skin swab	6141	272	4732	4616	4542
M007	Dog 3	Skin swab	131369	264	93042	92355	64170
M008	Dog 3	Skin swab	618652	260	416237	401407	351385
M009	Dog 4	Skin swab	359017	262	256082	250509	224288
M010	Dog 4	Skin swab	64700	263	43033	40404	38652
M017	Dog 5	Skin swab	181988	261	121559	119048	95909
M018	Dog 5	Skin swab	42049	269	30475	28723	28305
M019	Dog 6	Skin swab	1298	267	871	867	N/A
M020	Dog 6	Skin swab	155618	267	112558	111227	97922
M021	Dog 7	Skin swab	132387	263	91551	89548	86733
M022	Dog 7	Skin swab	72058	267	51812	50993	50828
M023	Dog 8	Skin swab	1480	265	955	886	N/A
M024	Dog 8	Skin swab	1025	269	760	752	N/A
M025	Dog 9	Skin swab	142168	265	102299	101179	76525
M026	Dog 9	Skin swab	3128	271	2193	2183	N/A
M027	Dog 10	Skin swab	9196	272	7007	6982	6882
M028	Dog 10	Skin swab	1645	266	1122	1091	N/A
M029	Dog 11	Skin swab	1033	274	759	759	N/A
M030	Dog 11	Skin swab	116305	262	80794	79993	54399
M031	Dog 1	Tumor Biopsy	53230	254	30653	30282	23697
M032	Dog 2	Tumor Biopsy	89069	224	33839	33343	24629
M034	Dog 3	Tumor Biopsy	453	260	224	224	N/A
M035	Dog 4	Tumor Biopsy	67781	248	39293	38602	31583
M039	Dog 5	Tumor Biopsy	211	266	123	119	N/A
M040	Dog 6	Tumor Biopsy	290	251	156	154	N/A
M041	Dog 8	Tumor Biopsy	399	274	261	258	N/A
M042	Dog 9	Tumor Biopsy	133	268	53	53	N/A
M043	Dog 10	Tumor Biopsy	736474	250	467687	467180	459808
M044	Dog 11	Tumor Biopsy	359	262	225	225	N/A
M045	Dog 11	Tumor Biopsy	65891	254	40118	39680	32770
M046	Dog 12	Healthy tissue biopsy	421	273	305	305	N/A
M047	Dog 13	Healthy tissue biopsy	1	292	1	1	N/A
M048	Dog 14	Healthy tissue biopsy	350	264	207	203	N/A
B1SWAB	N/D	N/D	700	269	492	470	N/A
B2SWAB	N/D	N/D	369	269	250	246	N/A
B3TISSUE	N/D	N/D	387	272	226	224	N/A
B4TISSUE	N/D	N/D	849	270	610	561	N/A
NCT1	N/D	N/D	0	N/A	N/A	N/A	N/A
NTC2	N/D	N/D	89099	267	64918	64852	N/A
N/A = not applicable
N/D = not determined
B1SWAB = blank 1 swab (of extraction)
B2SWAB = blank 2 swab (of extraction)
B3TISSUE = blank 3 tissue (of extraction)
B4TISSUE = blank 4 tissue (of extraction)
NTC1 = non template control 1 (of PCR reaction)
NTC2 = non template control 2 (of PCR reaction)
