# Supplementary material for: Characterization of skin surface and dermal microbiota in dogs with mast cell tumor
Source: Sci Rep. 2020 Jul 28;10:12634. doi: 10.1038/s41598-020-69572-0 (PMC7387470; doi:10.1038/s41598-020-69572-0)
Supplement: Supplementary file 4 — Supplementary file4 (XLSX 245 kb) [file 41598_2020_69572_MOESM4_ESM.xlsx]

## Sheet: Taxonomy_Phylum
Phylum	Tumor Skin_Dog 2_M003	Healthy Skin_Dog 2_M004	Tumor Skin_Dog 3_M007	Healthy Skin_Dog 3_M008	Tumor Skin_Dog 4_M009	Healthy Skin_Dog4_M010	Tumor Skin_Dog 5_M017	Healthy Skin_Dog 5_M018	Healthy Skin_Dog 6_M020	Tumor Skin_Dog 7_M021	Healthy Skin_Dog 7_M022	Tumor Skin_Dog 9_M025	Tumor Skin_Dog 10_M027	Healthy Skin_Dog 11_M030	Tumor Biopsy_Dog 1_M031	Tumor Biopsy_Dog 2_M032	Tumor Biopsy_Dog 4_M035	Tumor Biopsy_Dog 10_M043	Tumor Biopsy_Dog 11_M045
__	0.000296783	0.00151646	0	0.000871933	0.0006387	0.000965251	0.000394799	0.00348153	0.00138456	0.00150757	0.00184339	0	0	0	0	0	0	0	0.000378024
D_1__Acidobacteria	0.000858551	0.00671577	0	0.00568749	0	0.00378675	0	0.0150402	0.0041267	0.00831956	0.00113741	6.91843e-05	0	0	0	0	0	0	0
D_1__Actinobacteria	0.164042	0.175477	0.128688	0.211282	0.208396	0.15345	0.208983	0.260384	0.310302	0.21728	0.0904046	0.176133	0.341306	0.189954	0.410244	0.184506	0.253018	0.0448371	0.367566
D_1__Armatimonadetes	0	0	0	0	0	0.001287	0	0.00358598	0.00102493	0.00326082	0.000137274	0	0	0	0	0	0	0	0
D_1__Bacteroidetes	0.0579204	0.0834055	0.0301337	0.0831326	0.0449365	0.116375	0.0591106	0.0999199	0.0572793	0.108177	0.0232189	0.0890501	0.0706101	0.0379158	0.0264844	0.024263	0.00655406	0.442662	0.012374
D_1__BRC1	0	0	0	0	0	0	0	0.000661491	0.000368616	6.70032e-05	0	0	0	0	0	0	0	0	0.000403226
D_1__Chlamydiae	0	0	0	0	0	0	0	0	1.79812e-05	2.23344e-05	0	0	0	0	0.00023116	0	0	0	0
D_1__Chlorobi	0.000842652	0	0	0	0.000902163	0.00042075	0	0.00194966	0	0.000692366	0	0	0	0	0	0.000269922	0	0.00454643	0
D_1__Chloroflexi	0	0.00649913	0	0.00836059	0.00850269	0.00554401	0.00232679	0.0208196	0.0132072	0.0106535	0.00168651	0.000464523	0	0	0	0	0	0.000691382	0.000529234
D_1__Cyanobacteria	0.000577667	0	0	0.00734168	0.00190013	0.00452925	0.00602278	0.00985273	0.0544023	0.0325189	0.00137274	0	0	0.00398785	0	0.0273521	0	0	0.00365423
D_1__Deinococcus-Thermus	0.00494462	0	0.00284771	0.00818122	0.0101114	0.0199733	0.00353639	0.00616231	0.0232048	0.0101398	0.00672641	0	0.01332	0.0091508	0.0194505	0.00410881	0.00417077	0.000124149	0
D_1__Elusimicrobia	0	0	0	0	0	0	0	0.000104446	0	0.000156341	0	0	0	0	0	0	0	0	0
D_1__Euryarchaeota	0	0	0	0	0.000331325	0.000990001	0	0.000278522	0.00014385	0.000625363	0.00215716	0	0	0	0	0.00737786	0	7.27771e-05	0
D_1__FBP	0	0	0	0	0	0	0	0	0.000350634	0.000323849	0	0	0	0	0	0	0	0	0
D_1__Fibrobacteres	0	0	2.16556e-05	0	0	0.00111375	0.00920637	0	0.000134859	0	0.000215716	0	0	0	0	0	0	0	0
D_1__Firmicutes	0.310001	0.185659	0.320686	0.269208	0.371196	0.364419	0.295645	0.13672	0.157084	0.237269	0.139862	0.263869	0.312231	0.258735	0.156463	0.300063	0.368297	0.146115	0.226285
D_1__Fusobacteria	0.113202	0.270797	0	0.009524	0.00463456	0.0155678	0.000344399	0.00626675	0.00151042	0.0123509	0.00258859	0.0387926	0.0181896	0.0117135	0.00346741	0.000869748	0.000207243	0.112488	0.00115927
D_1__Gemmatimonadetes	0	0	0	0.000680108	0	0.001485	0	0.00410821	0.00292195	0.00369634	0.000960916	0	0	0	0	0	0	0	0
D_1__Gracilibacteria	0	0	0	0.00295461	0.00562854	0.00116325	0.00559438	0.00208892	0.0011508	0.00242328	0	0	0.000859353	0	0	0	0	0.000749176	0
D_1__Latescibacteria	0	0	0	0	0	0	0	0.000174077	0	0	0	0	0	0	0	0	0	0	0
D_1__Lentisphaerae	0	0	0	0	0.0013732	0.00175725	0	0	0	0	0	0	0	0	0	0	0	0	0
D_1__Nitrospirae	0	0	0	0	0	0.00027225	0	0.000452599	0.000107887	0.000111672	0	0	0	0	0	0	0	0	0
D_1__Parcubacteria	0	0	0	0	0	4.95e-05	0	0	0	0.000189842	0	0	0	0	0	0	0	0	0
D_1__Planctomycetes	0	0.0103986	0	0.00112853	0.000786399	0.0013365	8.39997e-05	0.00995718	0.0039289	0.00446688	0.000509874	0.00068196	0	0	0.00108976	0	0	0	0
D_1__Proteobacteria	0.143484	0.220754	0.208294	0.249891	0.217166	0.236684	0.204682	0.361174	0.239969	0.274132	0.0713431	0.170174	0.223145	0.167477	0.135724	0.166422	0.162738	0.201931	0.201058
D_1__Saccharibacteria	0.00489692	0.00281629	0.00414704	0.0056576	0.00869031	0.00794476	0.000226799	0.0081816	0.0040278	0.0117367	0.00178456	0	0.00386709	0.0011126	0	0	0.000362676	0.00756882	0
D_1__SBR1093	0	0	0	0	0	0	0	0	0.000233756	0	0	0	0	0	0	0	0	0	0
D_1__Spirochaetae	0.00187609	0.00584922	0	0.000291475	0.00865438	0.003861	0.000562798	0.00438673	0.00120474	0.00268013	9.80527e-05	0	0.00100258	0	0	0	0	0.00931333	0
D_1__SR1 (Absconditabacteria)	0	0.00303293	0	0.000834564	0	0.0002475	9.23997e-05	0.00170595	0.00110585	0.00197659	0	0.00390397	0.0011458	0	0	0	0	0.000271844	0
D_1__Synergistetes	0.00395887	0	0	0	0	0	0	0	2.69719e-05	0.000413186	0	0	0	0	0	0	0	0.011655	0
D_1__Tectomicrobia	0	0	0	0	0	0.0001485	0	0	0	0	0	0	0	0	0	0	0	0	0
D_1__Tenericutes	0.00557528	0.00888215	0	0.0029571	0	0.0040095	0.00881997	0.0164676	0.000206784	0.0214187	0.649462	0.0060388	0	0	0.0146622	0.020784	0.0228227	0.00117514	0.0124496
D_1__Thaumarchaeota	0	0	0	0.0017339	7.98375e-06	0.000816751	0	0.00156669	0.000188803	0.000781704	0.000490263	0	0	0	0	0	0	0	0
D_1__TM6 (Dependentiae)	0	0	0	0	0	0	0	0.000243707	0.000152841	0	0	0	0	0	0.00148603	0	0	0	0
D_1__Verrucomicrobia	0	0.00216638	0	0.00566507	0.001473	0.00843976	0	0.00946976	0.000611362	0.00117256	0.000764811	0.00715564	0	0	0.0132422	0.00263923	0	1.92645e-05	0
D_1__Woesearchaeota (DHVEG-6)	0	0	0	0	0	0	0	0.000243707	0	0	0	0	0	0	0	0	0	0	0

## Sheet: Taxonomy_Families
Families	Tumor Skin_Dog 2_M003	Healthy Skin_Dog 2_M004	Tumor Skin_Dog 3_M007	Healthy Skin_Dog 3_M008	Tumor Skin_Dog 4_M009	Healthy Skin_Dog4_M010	Tumor Skin_Dog 5_M017	Healthy Skin_Dog 5_M018	Healthy Skin_Dog 6_M020	Tumor Skin_Dog 7_M021	Healthy Skin_Dog 7_M022	Tumor Skin_Dog 9_M025	Tumor Skin_Dog 10_M027	Healthy Skin_Dog 11_M030	Tumor Biopsy_Dog 1_M031	Tumor Biopsy_Dog 2_M032	Tumor Biopsy_Dog 4_M035	Tumor Biopsy_Dog 10_M043	Tumor Biopsy_Dog 11_M045
__	0.0167046	0.00519931	0	0.0263174	0.0706801	0.0944461	0.00745918	0.0279567	0.0143221	0.0244673	0.00802071	7.90678e-05	0.00386709	0.011701	0.00184928	0.00509852	0.0407751	0.000646432	0.00078125
Ambiguous_taxa	0	0.00541594	0.00414704	0.00268804	0.00359668	0.00368775	9.23997e-05	0.00372524	0.00696773	0.00308215	0.000509874	0.000148252	0.00186193	0.0011126	0	0	0.0148956	0.00325999	0
D_4__[Caedibacter] caryophilus group	0	0	0	0	0	0	0.00304079	0	0	0	0	0	0	0	0	0	0	0	0
D_4__0319-6A21	0	0	0	0	0	0	0	0	4.49531e-05	0	0	0	0	0	0	0	0	0	0
D_4__0319-6G20	0	0	0	0	0	0.00017325	0	0.000382968	6.29344e-05	0.000658865	0	0	0	0	0.000462321	0	0	0	0
D_4__0319-6M6	0	0	0	0	7.98375e-06	0.000297	0	0.00219336	0.000116878	0.000938044	0.000333379	0	0	0	0	0	0	0	0
D_4__1174-901-12	0	0	0	0	0	0	0	0	4.49531e-05	0.000189842	0	0	0	0	0	0	0	0	0
D_4__1959-1	0	0	0	0	0	0	0	0.000104446	0	0	0	0	0	0	0	0	0	0	0
D_4__288-2	0	0	0	0.00175881	0	0	0	0.000243707	0	0.000692366	0	0	0	0	0	0	0	0	0
D_4__7B-8	0	0	0	0	0	0	0	0	0.0002877	0.000122839	0	0	0	0	0	0	0	0	0
D_4__A0839	0	0	0	0	0	0	0	0	0	0	0	0	0	0	0	0	0	0	0
D_4__ABS-19	0	0	0	0.000747371	0	0	0	0.00059186	0.000206784	0.000134006	0	0	0	0	0	0	0	0	0
D_4__Acetobacteraceae	0	0.000649913	0.00288019	0.00310159	0.00197997	0.00504901	6.71998e-05	0.00424747	0.00792973	0.00292581	0.000921695	0	0	0	0	0	0	0	0.00705645
D_4__Acholeplasmataceae	0.00127723	0	0	0.00070502	0	0.00042075	0.00875277	0.00111409	0.000179812	0.000290347	0.000333379	0	0	0	0.00264183	0.020784	0.00828973	0.000687101	0.00609879
D_4__Acholeplasmatales bacterium canine oral taxon 316	0	0	0	6.72634e-05	0	0	0	0	0	0	0	0	0	0	0	0	0	0	0
D_4__Acholeplasmatales bacterium canine oral taxon 375	0	0	0	0	0	0	0	0	2.69719e-05	0	0	0	0	0	0	0	0	0	0
D_4__Acidaminococcaceae	0	0	0	0.00108867	0.00526129	0.00215325	0	0.000313338	0.000179812	0.000134006	0.000176495	0	0	0	0	0	0.0086524	8.56201e-06	0
D_4__Acidimicrobiaceae	0	0	0.000140761	0.00163923	0.00131333	0.00116325	0.00293999	0.0052223	0.000629344	0.00254612	0.000705979	0	0	0	0	0	0	0	0
D_4__Acidimicrobiales Incertae Sedis	0	0.00779896	0	0	0	0	0	0.000243707	3.59625e-05	0.000457855	0	0	0	0	0	0	0	0	0
D_4__Acidobacteriaceae (Subgroup 1)	0	0	0	0	0	0	0	0.000731121	0	0	0	0	0	0	0	0	0	0	0
D_4__Acidothermaceae	0	0	0	0	0	0	0	0.00222818	7.1925e-05	0	0	0	0	0	0	0	0	0	0
D_4__Actinomycetaceae	0.01061	0.0214471	0.0067024	0.00364966	0.0065307	0.00754876	0.0127092	0.0117676	0.0044144	0.0151874	0.000549095	0.00428943	0.014609	0.00150013	0.00799155	0.00884743	0.00507746	0.0205552	0.000982863
D_4__Actinospicaceae	0	0	0	0	0	0	0	0	0	0	0	0	0	0	0	0	0	0	0
D_4__Aerococcaceae	0.00185489	0.00888215	0.0467111	0.0117013	0.0163627	0.0130928	0.00518278	0.0140654	0.00787579	0.0144839	0.00870708	0.00636496	0.0130335	0.0374158	0.00056139	0.0506853	0.0212942	0.00218331	0.0437752
D_4__Aeromonadaceae	0	0	0	0.000794705	0.000347293	0	0	0.000696306	0.00128566	0	0.00119624	0	0	0	0	0.0079177	0	0	0
D_4__AKAU3644	0	0	0	0.000416037	0	0	0	0	0	0	0	0	0	0	0	0	0	0	0
D_4__AKIW781	0	0	0	0	0	7.42501e-05	0	0.00198447	0.00163629	0.000513691	9.80527e-05	0	0	0	0	0	0	0	0
D_4__AKYG937	0	0	0	0	0	0	0	0	0	0	0.000176495	0	0	0	0	0	0	0	0
D_4__AKYH478	0	0	0	0	0	7.42501e-05	0	0	0	0	0	0	0	0	0	0	0	0	0
D_4__Alcaligenaceae	0	0	0	0.00100646	0.00452678	0.00126225	0	0.000870383	0.00122272	0.000926877	0.00135313	0	0	0	0	0.000779774	0	0.000192645	0
D_4__Alcanivoracaceae	0	0	0	0	0	0	0	0	0	0.000122839	0	0	0	0	0	0	0	0	0
D_4__Alicyclobacillaceae	0	0	0	0	0	4.95e-05	0	0	0.000548428	0.0105195	0	0	0	0	0	0	0	0	0
D_4__alphaI cluster	0	0	0	0	0	0	0	0.000139261	0	0	0	0	0	0	0	0	0	0	0
D_4__Alteromonadaceae	0	0	0	0.000366212	0.000926114	0	0	0	9.88969e-05	0	0	0	0	0	0	0	0	0	0
D_4__Anaerolineaceae	0	0	0	0.000293966	0.0027025	0.00037125	0	0.00191484	0.000530447	0.000792871	0	0	0	0	0	0	0	0.000691382	0
D_4__Anaeroplasmataceae	0	0	0	0	0	0.00047025	0	0	0	0	0	0	0	0	0	0	0	0	0
D_4__Anaplasmataceae	0	0	0	0	0	0	0	0	1.79812e-05	0	0	0	0	0	0	0	0	0	0
D_4__Archangiaceae	0	0	0	0	0	0.00017325	0	0	0.00234655	0.000591861	0.000588316	0	0	0	0	0	0	0	0
D_4__Aurantimonadaceae	0.00185489	0	0	0	0	0.000569251	0	0.00194966	0.00308378	0.000971546	0.000823642	0	0.000572902	0.00212519	0	0	0	2.35455e-05	0
D_4__Bacillaceae	0.00716519	0.0034662	0.000129933	0.0126281	0.00285419	0.0024255	0.00534238	0.00282004	0.0104381	0.0137133	0.00364756	0.0113067	0.00329419	0.0244771	0.0218942	0.0229134	0.0203616	0.00025472	0.00758569
D_4__Bacteriovoracaceae	0	0	0	0.000585441	0	0.000569251	0	0.00142743	0.000395587	0.00109439	0.000137274	0	0.000859353	0	0	0	0	2.9967e-05	0
D_4__bacterium Ellin6543	0	0	0	0	0	0	0	0	0	0.000189842	0	0	0	0	0	0	0	0	0
D_4__bacterium enrichment culture clone R4-41B	0	0	0	0	0	0	0	0	0	0	0	0	0	0	0.0122515	0	0	0	0
D_4__bacterium LWQ8	0	0	0	0	0	0.000519751	0	0.000348153	0.000134859	0.000424353	0	0	0	0	0	0	0	0	0
D_4__Bacteroidaceae	0.013334	0.0110485	0.00813167	0.000662669	0.00681013	0.00740026	0.00908037	0.00912161	0.00180712	0.0146067	0.0112368	0.0395438	0.00358064	0	0	0	0	0.0265272	0
D_4__Bacteroidales BS11 gut group	0	0.00129983	0	0	0.00239912	0.00170775	0	0.0016015	0.000413569	3.35016e-05	0	0	0	0	0	0.0141559	0	0	0
D_4__Bacteroidales Incertae Sedis	0	0	0	0	0	0	0	0	0	0	0	0	0	0	0	0	0	8.34796e-05	0
D_4__Bacteroidales RF16 group	0	0	0	0	0	0.00697951	0	0.000382968	9.88969e-05	0	0	0	0	0.0218644	0	0	0	0	0
D_4__Bacteroidales S24-7 group	0	0	0	0	0.00104188	0.000965251	0	0.000139261	0	0	0	0	0	0	0	0	0	0	0
D_4__Bacteroidales UCG-001	0	0	0	0	0.00253085	0.0002475	0	0.000208892	0	0	0	0	0	0	0	0	0	0	0
D_4__Bartonellaceae	0	0	0	0	0	0	0	0	0	0	0.000215716	0	0	0	0	0	0	0	0
D_4__Bdellovibrionaceae	0	0	0	0.000834564	0	0.000668251	0	0.000348153	0.000988969	0.000446688	0.000156884	0	0.000572902	0	0	0	0	0	0
D_4__Beijerinckiaceae	0	0	0	0	0	0	0	0	0.000152841	0	0	0	0	0	0	0	0	0	0
D_4__Beutenbergiaceae	0	0	0	0	0	0	0	0.000174077	0.000368616	0.00027918	0.000117663	0	0	0	0	0	0	0	0
D_4__Bifidobacteriaceae	0	0	0	0.000974074	0.000411163	0.000618751	0	0.000104446	0.000665306	0.00374101	0.00362795	0	0	0	0	0	0	3.21075e-05	0
D_4__BIrii41	0	0	0	0.00102888	0	0.00022275	0	0.000487414	0.000332653	0.000223344	0.000117663	0	0	0	0	0	0	0	0
D_4__Blastocatellaceae (Subgroup 4)	0	0.00563258	0	0.00297454	0	0.0020295	0	0.00891272	0.0033535	0.00431054	0.000941306	6.91843e-05	0	0	0	0	0	0	0
D_4__Blattabacteriaceae	0	0	0	0	0	0	0	0	0.00102493	0	0	0	0	0	0	0	0	0	0
D_4__Blfdi19	0	0	0	0	0	0.00017325	0	0.000208892	8.09156e-05	0	0	0	0.000716127	0	0	0.000119965	0	0	0
D_4__Bogoriellaceae	0.00303143	0.00476603	0	0.000794705	0	0.00017325	0	0	0.000737231	0.000111672	0	0	0	0.00942582	0	0	0	0	0.0130796
D_4__Bradymonadaceae	0	0	0	0	0.000958049	0	0	0	1.79812e-05	0	0	0	0	0	0	0	0	0	0
D_4__Bradyrhizobiaceae	0	0	0.00306426	0	0	0.000742501	0	0.00358598	0.00128566	0.000536025	0.000451042	0	0	0	0	0	0.000155432	0.00017124	0.000655242
D_4__Brevibacteriaceae	0	0.00108319	0	0.00148229	0.00114168	0.001485	0.0010668	0.000139261	0.0509948	0.00166391	0.00753045	0.0037063	0	0	0	0	0	0	0.00549395
D_4__Brucellaceae	0	0.00454939	0	0.000909302	0	0	0.000193199	0	0.000530447	8.93376e-05	0	0	0	0	0	0	0	0	0
D_4__Burkholderiaceae	0.00148922	0	0.000281522	0.00170899	0.000818334	0.00495	0.00250319	0.00302893	0.00397386	0.00304864	0.000568706	0	0.00143225	0	0	0.00752782	0.00738304	0.000969648	0.000856855
D_4__Caldilineaceae	0	0.00281629	0	0.000707511	0	0.000792001	0	0.00219336	0.000485494	0.00155224	0	0	0	0	0	0	0	0	0
D_4__Campylobacteraceae	0.00103344	0	0	0.00263573	0	0.00106425	1.67999e-05	0.000139261	0.000260728	0.00126189	0	0	0	0	0	0	0	0.00216405	0
D_4__candidate division TM7 bacterium JGI 0001002-L20	0	0	0	0	0	0	0	0	4.49531e-05	0	0	0	0	0	0	0	0	0	0
D_4__Candidatus Babela massiliensis	0	0	0	0	0	0	0	0	0	0	0	0	0	0	0.00148603	0	0	0	0
D_4__Candidatus Saccharibacteria bacterium RAAC3_TM7_1	0	0	0	0.00110611	0	9.90001e-05	0	0	0.000224766	0	0	0	0	0	0	0	0	0	0
D_4__Cardiobacteriaceae	0.00017489	0	0	0	0.00116163	0.000841501	0	0.00184521	0.000359625	0.000792871	0	0	0.000716127	0	0	0	0	0.00205274	0
D_4__Carnobacteriaceae	0.0169431	0.00519931	0.0068215	0.0108967	0.00735303	0.002673	0.0129864	0.00316819	0.00458522	0.00693483	0.00105897	0.0284249	0.00171871	0.0239146	0.0291923	0	0.00753847	7.06366e-05	0
D_4__Caulobacteraceae	0.00130903	0	0.00126685	0.00188836	3.1935e-05	0.00452925	0	0.0018104	0.00475604	0.00199893	0.00243171	0.00284644	0.00100258	0.00122511	0.00756225	0	0	4.28101e-06	0.00418347
D_4__CCA47	0	0	0	0	0	0	0	0.000104446	0	0	0	0	0	0	0	0	0	0	0
D_4__Cellulomonadaceae	0	0	0	1.24562e-05	0	0.00101475	0	0.00292449	0.000800165	0.0021776	0.000647148	0	0	0	0	0	0	0	0.00113407
D_4__Cellvibrionaceae	0	0	0	0.00259089	0	0.000519751	0	0.000382968	0.000548428	0	0.000627537	0.00443768	0.00401031	0	0	0	0	0	0
D_4__Chitinophagaceae	0	0.00671577	0	0.0070801	0.00136123	0.00522226	0.00178079	0.0105839	0.00520557	0.00651047	0.00100014	0.0133328	0.00272128	0	0.000429298	0	0	0.000246158	0
D_4__Chloroflexaceae	0	0	0	0	0	0	0	0	0.000422559	0	0	0	0	0	0	0	0	0	0
D_4__Christensenellaceae	0.00886109	0.00194974	0	0.00216489	0.00636304	0.00215325	0.0001428	0.000417784	0.000242747	0.000223344	0.000451042	0	0	0.0242646	0	0.00959722	0	0.00319577	0.00652722
D_4__Chromatiaceae	0	0	0	0.00350019	0	0.0010395	0	0	0.000314672	0.000335016	5.88316e-05	0	0	0	0	0	0	0	0
D_4__Chthoniobacteraceae	0	0	0	0.000881898	0	0.00037125	0	0.00146224	0.000116878	0.000234511	0.000215716	0.00407199	0	0	0	0.00263923	0	0	0
D_4__Chthoniobacterales Incertae Sedis	0	0	0	0	0	0	0	0	4.49531e-05	0	0	0	0	0	0	0	0	0	0
D_4__Clostridiaceae 1	0.0162489	0.00476603	2.16556e-05	0.00618076	0.114243	0.0314078	0.00167159	0.00142743	0.0055562	0.00020101	0.000862864	0.00652309	0.000429676	0	0.00221254	0.0062082	0.0302057	0.000164819	0
D_4__Clostridiaceae 2	0	0	0	0	0	0.0003465	0	0	0	0	0	0	0	0	0	0	0	0	0
D_4__Clostridiales vadinBB60 group	0.000233187	0.00909879	0	0	0.00593991	0.001287	0	0	0	0.000256845	0.000176495	0	0	0	0	0	0	9.20416e-05	0
D_4__Comamonadaceae	0.00152631	0.00671577	0.00342158	0.0144616	0.00892583	0.00658351	0.00305759	0.00964384	0.00669801	0.00706883	0.00160806	0.00794631	0.00415354	0	0.0135064	0.00473863	0.0072017	0.0147502	0.000680444
D_4__Conexibacteraceae	0	0	0	0	0	0	0	0.000452599	0	0	0	0	0	0	0	0	0	0	0
D_4__Coriobacteriaceae	0	0	0	0	0.00290608	0.0024255	0	0	0.000224766	0	0.000176495	0.00114648	0	0	0	0	0	3.4248e-05	0
D_4__Corynebacteriaceae	0.0384175	0.0177643	0.0505116	0.0301913	0.0868751	0.034848	0.114458	0.0215855	0.0319257	0.0368517	0.0203361	0.0512557	0.232741	0.0892703	0.037448	0.0624119	0.122869	0.013543	0.160559
D_4__Corynebacteriales Incertae Sedis	0	0	0	0	0	0.00017325	0	0	0	0	0	0	0	0	0	0	0	0	0
D_4__Coxiellaceae	0	0	0	0.00116839	0	9.90001e-05	0	0.00059186	2.69719e-05	0	0	0	0	0	0	0	0	0	0
D_4__Cryomorphaceae	0	0	0	0.000316387	0	0.000643501	0	6.96306e-05	0	0.000346183	0	0	0	0	0	0	0	0	0
D_4__Cryptosporangiaceae	0	0	0	0	0	0	0	0	0	0	0.000176495	0	0	0	0	0	0	0	0
D_4__cvE6	0	0	0	0	0	0	0	0	0	2.23344e-05	0	0	0	0	0	0	0	0	0
D_4__Cyclobacteriaceae	0	0	0	0.00107372	0	0.000618751	0	0	8.09156e-05	0	0.000196105	0	0	0	0	0	0	0	0
D_4__Cytophagaceae	0	0.0147314	0.0031942	0.0304753	0.0076604	0.0202703	0.00507358	0.0166765	0.0256682	0.00802921	0.00411821	0.0067603	0.0011458	0	0	0	0.0009585	0.000629308	0.0031502
D_4__D05-2	0	0	0	0	0	0	0	0	0	0	9.80527e-05	0	0	0	0	0	0	0	0
D_4__DA101 soil group	0	0	0	0.00042351	0	0	0	0.00219336	0	0	0	0	0	0	0.000990688	0	0	0	0
D_4__Defluviitaleaceae	0	0.0108319	0	0	0.000239512	0	0.000209999	0.000835567	0.000206784	0.00145174	0	0	0	0	0	0.010347	0	0.0117214	0
D_4__Deinococcaceae	0	0	0	0.00633272	0.00985993	0.0195278	0	0.00389931	0.0168844	0.00764953	0.0061381	0	0.01332	0.0091508	0.0194505	0	0	0	0
D_4__Demequinaceae	0	0.00216638	0	4.98247e-05	0	0	0	0	7.1925e-05	0	0	0	0	0	0	0	0	0	0
D_4__Dermabacteraceae	0.00127723	0	0	0.00366461	0.00269451	0.000816751	0	0.000313338	0.0141153	0.00260196	0.00460848	0.00096858	0.00200516	0	0	0	0.00233149	0.000115587	0.00360383
D_4__Dermacoccaceae	0	0	0.00239294	0.000311405	0	0.0004455	0	0.00114891	0.00602372	0.00202126	0.000117663	0	0.00200516	0	0	0	0.00282369	0	0
D_4__Dermatophilaceae	0	0	0	7.97196e-05	0.00144107	0.000198	0	0.000104446	0.00198693	0.000971546	0.000392211	0	0	0	0	0	0	0	0
D_4__Desulfobulbaceae	0	0	0	0	0	4.95e-05	0	0.000174077	0	0	0	0	0	0	0	0	0	0	0
D_4__Desulfomicrobiaceae	0	0	0	0	1.99594e-05	0	0.000823197	0.000765937	0.000278709	8.93376e-05	0	0	0	0	0	0	0	0.00282974	0
D_4__Desulfovibrionaceae	0.00543749	0	0	0	0	0.000519751	0	0	2.69719e-05	3.35016e-05	7.84421e-05	0	0	0	0	0	0	0.00133781	0
D_4__Desulfurellaceae	0	0	0	0.000371194	0	7.42501e-05	0	0.00052223	3.59625e-05	0	0	0	0	0	0.00188231	0	0	0	0
D_4__Desulfuromonadaceae	0	0	0	0	0	0	0.000478798	0	0	0	0	0	0	0	0	0	0	0	0
D_4__DEV007	0	0	0	6.72634e-05	0	0	0	0	0	0	0	0	0	0	0	0	0	0	0
D_4__Dietziaceae	0	0	0	0.00277773	0	0.00126225	0	0	0.00986271	0.00252379	0.00190222	0.00285632	0	0	0	0	0	0	0.00861895
D_4__Draconibacteriaceae	0	0	0	0	0	0	0	0.000661491	0	0	0	0	0	0	0	0	0	0	0
D_4__Ectothiorhodospiraceae	0	0	0	0	0	0	0	0	0	0	0	0	0	0	0.00241067	0	0	0	0
D_4__Elev-16S-1332	0	0	0	0.0029571	0.00347692	4.95e-05	0	0.00821641	0.000548428	0.00251262	0	0	0.000572902	0	0	0	0.00183928	0	0
D_4__Ellin6055	0	0	0	0	0	0.0002475	0	0	0	0.000167508	0	0	0	0	0	0	0	0	0
D_4__Enterobacteriaceae	2.64985e-05	0.00108319	0.0143576	0.00782248	0.00603571	0.00344025	0.0187319	0.011872	0.00845119	0.0124291	0.00527523	0.00508999	0	0.00882577	0.000660458	0.00260924	0.00417077	9.41821e-05	0.01938
D_4__Enterococcaceae	0	0.00108319	0	0.00475577	3.1935e-05	0.0010395	0.0010332	0.00104446	0.0002877	0.000781704	0.000960916	0.00315283	0	0.00933832	0	0	0	0.00012843	0.00609879
D_4__env.OPS 17	0	0.000866551	0	0	0	0.00101475	0	0.000661491	0	0	0	0	0	0	0	0	0	0	0
D_4__Erysipelotrichaceae	0.0223594	0.00151646	0	0.0040383	0.00330926	0.00846451	0.0106428	0.00247189	0.000953006	0.00875508	0.00196105	0.0122753	0.00544257	0.0045504	0.00875107	0.0251927	0.0160095	0.0039	0.0433972
D_4__Erythrobacteraceae	0	0	0	0.00122071	0.000590797	0.000742501	0.000697198	0.000905198	0.00383001	0.00176442	0.000509874	0.00258947	0	0	0	0	0	0	7.56048e-05
D_4__Eubacteriaceae	0	0	0	0	0	0	0	0	5.39437e-05	0	0	0	0	0	0	0	0.00738304	0	0
D_4__Euzebyaceae	0	0	0	0	0	0.000495	0	0.000417784	0.000485494	0.00055836	0	0	0	0	0	0	0	0.000447365	0
D_4__Family XI	0.0359532	0.0285962	0.0239944	0.005685	0.00622732	0.00542026	0.00751798	0.00459562	0.00142951	0.00581811	0.00156884	0.000158136	0.0067316	0	0.000165115	0.0072579	0.00844516	0.0167708	0.00186492
D_4__Family XII	0.00590916	0.00671577	0	0.000762319	0.00141711	0.00037125	0	0.00459562	0.00204087	0.0084424	0.00403977	0	0	0	0	0	0	0.00808682	0
D_4__Family XIII	0.0125921	0.00151646	0	0.00102888	0.00225541	0.0047025	0	0.00104446	0.000881081	0.000681199	0.000117663	0.00162089	0.00358064	0	0	0.020664	0.00189109	0.00274626	0.00854335
D_4__FamilyI	0	0	0	0.00590672	0.00190013	0.000569251	0	0.00612749	0.00928731	0.00117256	0.000294158	0	0	0	0	0	0	0	0.00365423
D_4__FamilyII	0	0	0	0.00110611	0	0.001485	0.00602278	0.00282004	0.0411321	0.00969313	0.000843253	0	0	0.00398785	0	5.99826e-05	0	0	0
D_4__FCPU744	0	0	0	0	0	0	0	0	0	0.000223344	0	0	0	0	0	0	0	0	0
D_4__FFCH11085	0	0	0	0	0	0	0	0.000487414	0	4.46688e-05	0	0	0	0	0	0	0	0	0
D_4__FFCH7168	0	0	0	0	0	0.00027225	0	0.00170595	5.39437e-05	0.000212177	0	0	0	0	0	0	0	0	0
D_4__Fibrobacteraceae	0	0	2.16556e-05	0	0	0.00111375	0.00920637	0	0.000134859	0	0.000215716	0	0	0	0	0	0	0	0
D_4__Fimbriimonadaceae	0	0	0	0	0	9.90001e-05	0	0.000243707	0.000260728	0	0	0	0	0	0	0	0	0	0
D_4__Flammeovirgaceae	0	0	0	0	0	0	0	0	0.000152841	0	0	0	0	0	0	0	0	0	0
D_4__Frankiaceae	0	0	0.0022197	0	0	0	0	0.00191484	0.00043155	0.000692366	0	0	0.000859353	0	0	0	0	0	0
D_4__Fusobacteriaceae	0.0824792	0.191075	0	0.00816877	0.00406772	0.0123998	0.000344399	0.00543119	0.00146547	0.00996114	0.00252976	0.0387926	0.0181896	0.00657558	0.00346741	0	0.000207243	0.111381	0.00115927
D_4__Gaiellaceae	0	0.000433276	0	0.000899337	0	0.000990001	0	0.00288967	0.000764203	0.0049359	0.000784421	0	0	0	0	0	0	0	0
D_4__Gallionellaceae	0	0	0	3.73686e-05	0	0	0	0	0	0	0	0.000948813	0	0	0	0	0	0	0
D_4__Gemmatimonadaceae	0	0	0	0.000343791	0	0.001188	0	0.00330745	0.00208582	0.00251262	0.0007452	0	0	0	0	0	0	0	0
D_4__Geobacteraceae	0.000821453	0	0	0	0	0	0	0	0	0.000145174	0	0	0	0	0	0	0	1.07025e-05	0
D_4__Geodermatophilaceae	3.17982e-05	0.00541594	0	0.00155702	0.00197598	0.0037125	0.00330119	0.00201929	0.00409073	0.0035065	0.0007452	0	0.00615869	0.00318778	0	0	0	0	0.000907258
D_4__Glycomycetaceae	0	0	0	0.000164422	0	0	0	0	0	0.000134006	0	0	0	0	0	0	0	0	0
D_4__Gracilibacteraceae	0	0	0	0	0	0	0	0	8.09156e-05	0.000256845	0	0	0	0	0	0	0	0	0
D_4__Gracilibacteria bacterium canine oral taxon 394	0	0	0	0.00105628	0.00562854	0.000990001	0.00559438	0.00167113	0.00112383	0.00195426	0	0	0.000859353	0	0	0	0	0.000518002	0
D_4__Gsoil-1167	0	0	0	0	0	0	0	0.000243707	0.000179812	0.00027918	0	0	0	0	0	0	0	0	0
D_4__Gyrodactylus salaris (gyrodactylosis fluke)	0	0	0	0.00153211	0	0	0	0	0	0	0	0	0	0	0	0	0	0	0
D_4__Haliangiaceae	0	0	0	0.00206025	0	0.00022275	0.00230159	0.000626675	0	0.000268013	0	0	0	0	0	0	0	0	0
D_4__Halieaceae	0	0	0	0	0	0	0	0.000696306	0	0	0.000117663	0	0	0	0	0	0	0	0
D_4__Halobacteriaceae	0	0	0	0	0	0	0	0	0	0.000513691	0.00215716	0	0	0	0	0	0	0	0
D_4__Helicobacteraceae	0	0	0	0	0	0.00269775	0.0010584	0.000174077	0	0.000759369	0.000313769	0	0	0	0	0	0	0.000759878	0
D_4__Heliobacteriaceae	0	0	0	0	0	0	0	0	0.000134859	0	0	0	0	0	0	0	0	0	0
D_4__Herpetosiphonaceae	0	0	0	0	0	0	0	0.000731121	0.000134859	0.00035735	0	0	0	0	0	0	0	0	0
D_4__Hydrogenophilaceae	0	0	0	0	0	0	0	0	0	0	0	0	0	0	0.00161812	0	0	0	0
D_4__Hyphomicrobiaceae	0	0	0.000400628	0.0027852	0.00136123	0.002772	0	0.0050134	0.00276012	0.00246795	0.000627537	0.00271796	0	0.000387534	0.0035995	0	0	6.42151e-05	0
D_4__Hyphomonadaceae	0	0	0	0	0	9.90001e-05	0	0.000348153	3.59625e-05	0	0	0	0	0	0	0	0	0	0.000126008
D_4__Iamiaceae	0	0.00238302	0	0.00188836	0.00474234	0.001287	0	0.00261115	0.00133061	0.00140707	0.00103936	0	0	0	0	0	0	0	0
D_4__Idiomarinaceae	0	0	0	0	0	0	0	0	0	0.000156341	0	0	0	0	0	0	0	0	0
D_4__Intrasporangiaceae	0.0181462	0.0097487	0.00140761	0.0189633	0.014247	0.00782101	0.0109452	0.0280263	0.0317279	0.0170635	0.00292197	0.00287609	0.000716127	0.000662558	0.00891619	0	0.00108803	0.000301811	0.0143649
D_4__JG34-KF-161	0	0	0	9.4667e-05	0	0	0	0	0.0002877	0	0	0	0	0	0	0	0	0	0
D_4__JG34-KF-361	0	0	0	0	0	0	0	0	7.1925e-05	5.5836e-05	0	0	0	0	0	0	0	0	0
D_4__JG35-K1-AG5	0	0	0	0	0	0	0	0.000278522	0	0	0	0	0	0	0	0	0	0	0
D_4__JTB255 marine benthic group	0	0	0	0	0	0	0	0.000174077	0	0	0	0	0	0	0	0	0	0	0
D_4__KCM-B-15	0	0	0	0	0	9.90001e-05	0	0	0	0	0	0	0	0	0	0	0	0	0
D_4__KD3-10	0	0	0	0	0.000734505	0	0	0	0	0	0	0	0	0	0	0	0	0	0
D_4__KF-JG30-B3	0	0	0	0	0	0	0	0	4.49531e-05	0	0	0	0	0	0	0	0	0	0
D_4__Kineosporiaceae	0	0	0	0.00255601	0.00031935	0.000544501	0	0.00167113	0.00347937	0.00063653	0.000470653	0	0	0	0	0	0.000388581	0	0
D_4__Lachnospiraceae	0.0287986	0.0142981	0.00464512	0.00853996	0.0165383	0.03168	0.00996237	0.00738084	0.00235554	0.0340264	0.0275332	0.0349677	0.00558579	0.00068756	0.00208044	0.00335903	0.0116833	0.00896871	0.00665323
D_4__Lactobacillaceae	0.00580847	0.00216638	0.00707054	0.0259811	0.0134766	0.021285	0.00764398	0.00275041	0.000350634	0.000971546	0.000411821	0.00458593	0	0.0241021	0.00307113	0.00494856	0.0196363	6.42151e-06	0.000680444
D_4__LD12 freshwater group	0	0	0	0	0	0	0	0.000313338	0	0	0	0	0	0	0	0	0	0	0
D_4__Legionellaceae	0	0	0	0	0	0	0	0.000452599	0.000170822	0	0	0	0	0	0	0	0	0	0
D_4__Lentimicrobiaceae	0.0017807	0	0	0.00104881	0	0.00037125	0.00196559	0.00243707	0	0	0	0	0	0	0	0	0	0	0
D_4__Leptotrichiaceae	0.0307223	0.0797227	0	0.00135523	0.000566846	0.003168	0	0.000835567	4.49531e-05	0.00238978	5.88316e-05	0	0	0.00513795	0	0.000869748	0	0.00110664	0
D_4__Leuconostocaceae	0	0	0	0.00165169	0	0.001188	0	0.00128817	0.00163629	0.000703533	0.00209833	0	0	0	0	0	0.00204653	6.63556e-05	0
D_4__Listeriaceae	0	0.00108319	0.00866223	0.00533374	0.000271447	0	0	0	0	0.00020101	0	0	0	0.0134762	0.000165115	0.00683802	0	0	7.56048e-05
D_4__Longimicrobiaceae	0	0	0	0	0	0.00017325	0	0.00059186	0.000638334	0.000826372	0.000117663	0	0	0	0	0	0	0	0
D_4__Methanobacteriaceae	0	0	0	0	0.000331325	0.00027225	0	0	0.00014385	7.81704e-05	0	0	0	0	0	0	0	7.27771e-05	0
D_4__Methanocorpusculaceae	0	0	0	0	0	0.000495	0	0	0	0	0	0	0	0	0	0	0	0	0
D_4__Methanosarcinaceae	0	0	0	0	0	7.42501e-05	0	0.000174077	0	3.35016e-05	0	0	0	0	0	0.00737786	0	0	0
D_4__Methylobacteriaceae	0	0.00238302	0.00114775	0.00255352	0.00891784	0.00665776	0.00795477	0.0151447	0.0102583	0.00920177	0.00362795	0.00431908	0.00515612	0.0445914	0.00234463	0	0	0.000184083	0
D_4__Methylococcaceae	0	0	0	0	0	0	0	0	0	0	0	0	0	0	0	0	0	0	0
D_4__Methylocystaceae	0	0	0	0	0	0.00012375	0	0.000487414	0	0	0	0	0	0	0	0	0	0	0
D_4__Methylophilaceae	0	0.0017331	0	0	0	0.000792001	0	0	0.000134859	0.000402019	0	0	0	0	0	0	0.00435211	0	0
D_4__MgMjR-022	0	0	0	0	0.00012774	0	0	0.000243707	0.000296691	0.000457855	0	0	0	0	0	0	0	0	0
D_4__Microbacteriaceae	0.0017383	0.00693241	0	0.00468103	0.00111373	0.00985051	0.00545998	0.0137869	0.0114271	0.00458972	0.00339262	0	0.0187625	0.000537547	0	0.00941727	0.00821201	0.000858342	0.00186492
D_4__Micrococcaceae	0.033192	0.0340121	0.0288236	0.0457541	0.0317354	0.0364568	0.00960117	0.0136476	0.0358456	0.0195984	0.0159238	0.0573439	0.0339444	0.0192642	0.0479493	0.0184746	0.0138853	0.00064001	0.0421119
D_4__Micrococcales Incertae Sedis	0	0	0	0	0	0.00022275	0	0	4.49531e-05	0	0	0	0	0	0	0	0	0	0
D_4__Micromonosporaceae	0	0	0	0.000428493	0	0.001089	0	0.00309856	0.00101594	0.0021106	0.000274547	0.000810445	0	0	0	0	0	0	0
D_4__Mitochondria	5.82967e-05	0.000649913	6.49667e-05	0.00126057	0.00173247	0.00363825	0.000688798	0.00309856	0.00343442	0.00216644	0.000254937	0.000523824	0.000429676	0	0.00023116	0	0	3.8529e-05	0
D_4__mle1-27	0	0	0	0	0	0.00017325	0	0.000104446	0.000152841	0	0	0	0	0	0	0	0	0	0
D_4__MN 122.2a	0	0	0	0	0	0	0	0	0	0.000469022	0.000254937	0	0	0	0	0	0	0	0
D_4__MNG7	0	0	0	0	0	0	0	0.0020541	0	0.000268013	0	0	0	0	0	0	0	0	0
D_4__Moraxellaceae	0.0578833	0.108319	0.11942	0.0839597	0.072213	0.0613801	0.0522898	0.0707447	0.0588167	0.105552	0.0187869	0.0467982	0.108278	0.0354031	0.0482135	0.075728	0.0527693	0.114894	0.0763357
D_4__MSB-1E8	0	0.0017331	0	0	0	0	0	0	0	0.000156341	0	0	0	0	0	0	0	0	0
D_4__Mycobacteriaceae	0.00396417	0.00108319	0	0.000308913	0.00106184	0.000742501	0	0.00574453	0.00219371	0.00170858	0.000627537	0.000800561	0.00128903	0.00132512	0.000891619	0	0	0.000203348	0
D_4__Mycoplasmataceae	0.00429806	0.00736568	0	0.000692564	0	0.001881	0	0.0153535	0	0.020905	0.649128	0.0060388	0	0	0.0120203	0	0	1.49835e-05	0.00635081
D_4__Myxococcaceae	0	0	0	0	0	0	0	0	0	0.000424353	0.000254937	0	0	0	0	0	0	4.28101e-06	0
D_4__Nakamurellaceae	0	0	2.16556e-05	0.00236169	0.00203585	0.0001485	0	0.0059186	0.000656315	0.00463439	0.000843253	0.00624636	0	0	0	0	0	0	0
D_4__Nannocystaceae	0	0	0	0	0	0	0.000697198	0.000139261	4.49531e-05	0	0.000117663	0	0	0	0	0	0	0	0
D_4__Neisseriaceae	0.00569188	0.0249133	0	0.00459135	0.0190133	0.0102218	0.00719038	0.0498555	0.0123801	0.0289565	0.000451042	0.00302434	0.0117445	0.00216269	0.000693481	0.000809765	0	0.0157862	0.000277218
D_4__Nitrosomonadaceae	0	0	0	0	0	0.000297	0	0.000626675	0.000602372	0.000446688	0.000137274	0	0	0	0	0	0	0	0
D_4__Nitrospiraceae	0	0	0	0	0	0.00027225	0	0.000452599	6.29344e-05	0.000111672	0	0	0	0	0	0	0	0	0
D_4__Nocardiaceae	0.0202766	0.00953206	0.00263115	0.0145164	0.00274641	0.0040095	0	0.00859938	0.0309188	0.00270246	0.00176495	0.00357782	0.00214838	0	0.275246	0.0514051	0.0477695	0.00506229	0.0771925
D_4__Nocardioidaceae	0	0.00693241	0.00220887	0.0194366	0.0150254	0.0143055	0.0180935	0.0613098	0.0358186	0.0200674	0.00864825	0.00802538	0.00272128	0.00258773	0.00376461	0	0.00419667	0.000184083	0
D_4__Nocardiopsaceae	0	0	0	0	0.000307374	0	0	0	5.39437e-05	0	0.000137274	0	0	0	0	0	0	0	0
D_4__NS11-12 marine group	0	0	0	0.000286492	0	0	0	0	0	0	0	0	0	0	0	0	0	0	0
D_4__NS9 marine group	0	0	0	0	0	0	0	0.00059186	0	0.000100505	0.000294158	0	0	0	0	0	0	0	0
D_4__Oceanospirillaceae	0	0	0	0.0020752	0	0	0	0.000313338	8.09156e-05	0	0	0	0	0	0	0	0	0	0
D_4__ODP1230B8.23	0	0	0	0	0	0.0001485	0	0.00107927	0.00181611	0.000223344	0	0	0	0	0	0	0	0	0
D_4__Oligoflexaceae	0	0	0	0	0.00176441	0.00027225	0	0.0050134	1.79812e-05	0.000904543	9.80527e-05	0	0	0	0	0	0	0	0
D_4__Oligosphaeraceae	0	0	0	0	0	0.00022275	0	0	0	0	0	0	0	0	0	0	0	0	0
D_4__OM1 clade	0	0	0	0	0.00143308	0	0	0	0.000539437	0	0	0	0	0	0	0	0	0	0
D_4__OPB56	0.000842652	0	0	0	0.000902163	0.00042075	0	0.00111409	0	0.000692366	0	0	0	0	0	0.000269922	0	0.00454643	0
D_4__Opitutaceae	0	0	0	0.000734915	0	0.00116325	0	0.00142743	0	0.000234511	0	0	0	0	0	0	0	1.92645e-05	0
D_4__Oxalobacteraceae	0	0.00996534	0	0.00647722	0.00439505	0.00126225	0.00309959	0.00880827	0.00653618	0.00317148	0.00280431	0.00129474	0.00358064	0.00163764	0	0.0318208	0.00836744	0	0
D_4__P-102	0	0	0	0	0	0	0	0.000208892	0	0	0	0	0	0	0	0	0	0	0
D_4__p35j06ok	0	0	0	0	0	0	0	0	0.000359625	0	0	0	0	0	0	0	0	0	0
D_4__P3OB-42	0	0	0	0	0	0.00022275	0	0.000382968	0.000305681	0.000189842	0.00035299	0	0	0	0	0	0	0	0
D_4__Paenibacillaceae	0	0	0	0.00375679	0.00670635	0.000594001	0	0.00121854	0.000557419	0.00228928	0.00190222	0	0.000429676	0	0	0	0.00119165	4.70911e-05	0.0014869
D_4__Parachlamydiaceae	0	0	0	0	0	0	0	0	0	0	0	0	0	0	0.00023116	0	0	0	0
D_4__Parviterribacteraceae	0	0	0	0	0	0	0	0.00139261	2.69719e-05	0	0.000137274	0	0	0	0	0	0	0	0
D_4__Pasteurellaceae	0.0134347	0.0363951	0.0005847	0.0108967	0.00998367	0.0299475	0.0319367	0.0427184	0.0126318	0.0261312	0.00333379	0.0147956	0.0574334	0.00187516	0.000330229	0.00110968	0.000803067	0.0410976	0.000100806
D_4__Patulibacteraceae	0	0	0	0.000430984	0	0.000519751	0.000327599	0.00118372	0.000755212	0.00185375	7.84421e-05	0	0	0	0	0	0	0	0
D_4__Peptococcaceae	0.00470083	0.00259965	0	0	0	0.0025245	0	0.00233263	0.000296691	0.00396435	0.000627537	0	0.0011458	0.00402535	0	0	0	0.0124963	0.00335181
D_4__Peptostreptococcaceae	0.0397583	0.0311958	0.078404	0.017349	0.0104348	0.0124245	0.0391607	0.00912161	0.00227463	0.00929111	0.000882474	0.0150822	0.00859353	0.0289025	0.0337824	0.0142159	0.0254132	0.0637934	0.0556452
D_4__Phaselicystidaceae	0	0	0	0	0	0	0.00463679	0.000487414	0	0.000491357	0	0	0	0	0	0	0	0	0
D_4__PHOS-HE51	0	0	0	0	0	0.00027225	0	0	0	0	0	0	0	0	0	0	0	0	0
D_4__Phycisphaeraceae	0	0	0	0	0	0	0	0	0	0	0.000431432	0	0	0	0	0	0	0	0
D_4__Phyllobacteriaceae	0	0	0	0	0.000183626	0.0030195	0.000184799	0.00365561	0.00142052	0.000446688	0.000568706	0.000316271	0	0	0	0.0030891	0	0	0
D_4__PL-11B10	0	0	0	0	0	0	0	0.000557045	0	0	0	0	0	0	0	0	0	0	0
D_4__Planctomycetaceae	0	0.00671577	0	0.00112853	0.000786399	0.00106425	8.39997e-05	0.00856456	0.00285902	0.00280297	0	0.00068196	0	0	0.000495344	0	0	0	0
D_4__Planococcaceae	0.0143092	0.00823224	0.0107195	0.0231386	0.0118838	0.011286	0.0642514	0.00247189	0.0257402	0.00445571	0.00280431	0.0105654	0	0.00375033	0.010138	0.0299313	0.0361898	0.000177662	0
D_4__Polyangiaceae	0	0	0	0.000779757	7.98375e-06	0.0003465	0	0.0013578	0.000152841	0.000826372	0	0	0	0	0	0	0	0	0
D_4__Porphyromonadaceae	0.0272033	0.0283795	0	0.0127103	0.00458267	0.03267	0.0113064	0.0288967	0.0103662	0.052028	0.00035299	0.00403246	0.036236	0.00297526	0.00155208	8.99739e-05	0	0.351554	0.000226815
D_4__Prevotellaceae	0.0142032	0.010182	0	0.00427496	0.00653869	0.0174735	0.00500638	0.0179995	0.0031647	0.0204471	0.00123546	0.0236017	0.0269264	0.00206268	0.000165115	0.000599826	0	0.0635793	0
D_4__Promicromonosporaceae	0	0	0	0.00252113	0	0	0	0	0.00406376	0	0	0	0	0	0	0	0	0	0
D_4__Propionibacteriaceae	0.0307912	0.0329289	0.031628	0.0199424	0.0198516	0.00606376	0.0270563	0.0165373	0.00572703	0.0316813	0.00356912	0.0311428	0.0227728	0.0577301	0.0207384	0.0338302	0.0326667	0.00257717	0.0314516
D_4__Pseudoalteromonadaceae	0	0	0	0.000530633	0	0	0	0	0	0	0	0	0	0.000812571	0	0	0	0	0
D_4__Pseudomonadaceae	0.0087021	0.00606586	0	0.0281012	0.00231928	0.00603901	0.0187403	0.00630157	0.0069947	0.00689016	0.00604004	0	0.00701805	0.00478792	0.00122185	0.000959722	0.0019429	0.000259001	0.0612147
D_4__Pseudonocardiaceae	0	0.00194974	0	0.00711996	0.000758456	0.0036135	0	0.0134387	0.00370414	0.00930227	0.003726	0	0	0	0	0.000119965	0.00986995	0	0
D_4__Rhizobiaceae	0.00110234	0.00194974	0	0.00368952	7.98375e-06	0.00299475	0.00433439	0.00741566	0.00330855	0.00190959	0.00200027	0.00307376	0	0	0	0	0	1.07025e-05	0
D_4__Rhizobiales Incertae Sedis	0	0	0	0	0	0.0002475	0	0.000452599	0.000161831	0.000212177	0	0	0	0	0	0	0	0	0
D_4__Rhodobacteraceae	0.000201389	0.00519931	0.0240702	0.014215	0.0233405	0.032274	0.00738358	0.0151447	0.0177835	0.00935811	0.0039025	0.00553475	0.00443999	0.00448789	0.0269467	0.0023993	0.0369152	0.000663556	0.00902218
D_4__Rhodobiaceae	0	0	0	0.000256597	0	0.000198	0	0.000139261	0.000170822	0	0	0	0	0	0	0	0	0	0
D_4__Rhodocyclaceae	0	0	0	0	0	4.95e-05	0	0.00107927	0.00311076	0.000122839	0	0	0.000286451	0	0	0	0	0.00167815	0
D_4__Rhodospirillaceae	0	0.00194974	0	0.00257096	0.00353281	0.00673201	0	0.0112802	0.00280507	0.00429937	0.0011178	0	0	0	0	0	0.00137299	0	0
D_4__Rhodospirillales Incertae Sedis	0	0	0	1.24562e-05	0	0.000198	0	0.000452599	0.0002877	0.000335016	0.000196105	0	0	0	0	0	0	0	0
D_4__Rhodothermaceae	0	0	0	0	0.000786399	0.000594001	0	0	0.000988969	0.000122839	0	0.000336038	0	0	0	0	0	0	0
D_4__Rickettsiaceae	0	0	0	0	0	0	0	0.000208892	0.000692278	0	0	0	0	0	0	0	0	0	0
D_4__Rikenellaceae	0	0	0.0181907	0.00434721	0.00068261	0.00980101	0.0235031	0.000696306	0.00014385	0.000256845	0.000235326	0	0	0	0.0243379	0.0072579	0.00559556	4.28101e-05	0
D_4__Roseiflexaceae	0	0.00129983	0	0	0	0.00017325	0	0.00247189	0.000179812	0.000122839	0	0	0	0	0	0	0	0	0
D_4__Rs-D42	0	0	0	0	0.000435114	0	0	0	0	0	0	0	0	0	0	0	0	0	0
D_4__Rubrobacteriaceae	0	0	0	0.000525651	0	0.0002475	0	0.000104446	0.00250838	0.000815205	0.00125507	0	0	0.00353781	0.00105673	0	0	0	0
D_4__Ruminococcaceae	0.0286502	0.000433276	0.00427697	0.00401837	0.0217996	0.024255	0.0287951	0.00442154	0.00132162	0.0108545	0.0105505	0.0214966	0	0	0.0070669	0.0160154	0.0253355	0.00122009	0
D_4__S1-80	0	0	0	0	0	0.00037125	0	0	0	4.46688e-05	0.000156884	0	0	0	0	0	0	0	0
D_4__Sandaracinaceae	0	0	0	0	0.000455073	9.90001e-05	0	0.000348153	0.000125869	0.000469022	5.88316e-05	0	0	0	0	0	0	0	0
D_4__Sanguibacteraceae	0	0	0	0.000204281	0	0.000693001	0	0.000487414	0.000314672	0.000938044	0.000235326	0	0	0	0	0	0	0	0
D_4__Saprospiraceae	0	0	0	0.00150471	0	0.00032175	0	0.00222818	0.000116878	0.000335016	0	0	0	0	0	0	0	0	0
D_4__Shewanellaceae	0.0324501	0.00108319	0.0234205	0.00600388	0.024083	0	0.0211007	0.000104446	0.000773194	0.000402019	0.000705979	0.0525208	0	0.0434538	0.00521762	0.0211439	0.0310606	0.000229034	0.0120716
D_4__SJA-28	0	0	0	0	0	0	0	0.000835567	0	0	0	0	0	0	0	0	0	0	0
D_4__SM2D12	0	0	0	0	0	0	0	0	8.99062e-05	0.000692366	0.000117663	0	0	0	0	0	0	0	0
D_4__Solibacteraceae (Subgroup 3)	0	0.00108319	0	0.0015919	0	0.000569251	0	0.00139261	0.000161831	0.000692366	0.000196105	0	0	0	0	0	0	0	0
D_4__Solimonadaceae	0	0	0	0	0	0	0	0	0	0	0.000333379	0	0	0	0	0	0	0	0
D_4__Solirubrobacteraceae	0	0.00519931	0	0.00024165	0	0.00101475	0.000386399	0.00421265	0.000269719	0.00262429	9.80527e-05	0	0	0	0.00452414	0	0	0	0
D_4__Sphingobacteriaceae	0.00139912	0.010182	0.000617184	0.0155154	0.00942082	0.00853876	0.000629998	0.00623194	0.00769597	0.00426587	0.00331418	0.00144299	0	0.00152513	0	0.00215937	0	0	0.00899698
D_4__Sphingomonadaceae	0.00546929	0.00151646	0.00619349	0.0220051	0.00821527	0.0126225	0.00246119	0.0323782	0.028779	0.0138585	0.00360834	0.00261912	0.00515612	0.0011751	0.00439205	0.00566836	0.000932594	0.000156257	0
D_4__Spirochaetaceae	0.00187609	0.00584922	0	0.000291475	0.00865438	0.003861	0.000562798	0.00382968	0.00120474	0.00268013	9.80527e-05	0	0.00100258	0	0	0	0	0.00931333	0
D_4__Spiroplasmataceae	0	0	0	0	0	0.00012375	0	0	0	0	0	0	0	0	0	0	0	0	0
D_4__Sporichthyaceae	0	0	0	0	0	0	0	0.00167113	0	0	0	0	0	0	0	0	0	0	0
D_4__SR1 bacterium canine oral taxon 380	0	0	0	0	0	0.0001485	0	0.000800752	0.000539437	0.000759369	0	0.00390397	0.0011458	0	0	0	0	5.56531e-05	0
D_4__SRB2	0	0	0	0	0	0	0	0	8.09156e-05	0	0	0	0	0	0	0	0	0	0
D_4__Staphylococcaceae	0.028523	0.0205806	0.111938	0.083155	0.0469125	0.0850411	0.053533	0.0132646	0.0702258	0.0301179	0.0247289	0.0673954	0.235176	0.0534172	0.0313057	0.0511352	0.0749443	0.000903292	0.0352571
D_4__Streptococcaceae	0.017489	0.0214471	0.0163283	0.023181	0.0133847	0.017721	0.0430499	0.0530585	0.010555	0.050029	0.0362599	0.0105556	0.0237754	0.00621304	0.00607622	0.0156555	0.00930004	0.00646646	0.00534274
D_4__Streptomycetaceae	0	0	0	9.21758e-05	0	0	0	0.000452599	0.00187904	0.0014294	0.000156884	0	0	0	0	0	0	0	0.00453629
D_4__Streptosporangiaceae	0	0	0	0	0	0	0	0.000417784	0	0	0	0	0	0	0	0	0	0	0
D_4__Streptosporangiales Incertae Sedis	0	0	0	0	0	0	0	0	0	0.000134006	0	0	0	0	0	0	0	0	0
D_4__Succinivibrionaceae	0.00143622	0	0	0	0.000590797	0.000544501	0	0	3.59625e-05	0	0	0.00763004	0	0.00928831	0	0	0	0	0
D_4__Sva0996 marine group	0	0	0	0	0	7.42501e-05	0	0	5.39437e-05	0	0	0	0	0	0	0	0	0	0
D_4__Synergistaceae	0.00395887	0	0	0	0	0	0	0	2.69719e-05	0.000413186	0	0	0	0	0	0	0	0.011655	0
D_4__Syntrophomonadaceae	0	0	0	0	0	0	0	0	7.1925e-05	0	0	0	0	0	0	0	0	0	0
D_4__Tepidisphaeraceae	0	0	0	0	0	0.00027225	0	0.00121854	0.00104291	0.00166391	7.84421e-05	0	0	0	0.00023116	0	0	0	0
D_4__Thermaceae	0	0	0	0	0	0	0	0.000313338	0	0	0	0	0	0	0	0	0	0	0
D_4__Thermoactinomycetaceae	0	0	0	0	0	0	0	0	0.000755212	3.35016e-05	0	0	0	0	0	0	0	0	0
D_4__Thermoanaerobacteraceae	0	0	0	0	0	0	0	0	0.000107887	0	0	0	0	0	0	0	0	0	0
D_4__Thermomonosporaceae	0	0	0	4.98247e-06	0	0.00012375	0	0	9.88969e-05	0	0	0	0	0	0	0	0	0	0
D_4__Thermoplasmatales Incertae Sedis	0	0	0	0	0	0.0001485	0	0	0	0	0	0	0	0	0	0	0	0	0
D_4__TM146	0	0	0	0.00291226	0	0	0	6.96306e-05	0	0.000938044	0	0	0	0	0	0	0	0	0
D_4__TM7 phylum sp. canine oral taxon 237	0	0	0	0	0	0.0002475	0	0	0	0.000223344	0	0	0	0	0	0	0	0	0
D_4__TM7 phylum sp. canine oral taxon 308	0	0	0	0	0	0	0	0	0	0	0	0	0	0	0	0	0	0.000224753	0
D_4__TM7 phylum sp. canine oral taxon 322	0	0	0	0	0	0	0	0	8.09156e-05	0	0	0	0	0	0	0	0	0	0
D_4__Toxopsis calypsus PLF	0	0	0	0	0	0	0	0	0.00156437	0	0	0	0	0	0	0	0	0	0
D_4__Trueperaceae	0.00494462	0	0.00284771	0.0018485	0.000251488	0.0004455	0.00353639	0.00194966	0.00632041	0.00249028	0.000588316	0	0	0	0	0.00410881	0.00417077	0.000124149	0
D_4__Tsukamurellaceae	0	0	0	0	0	0	0	0.000174077	0	0	0	0	0	0	0	0	0	0	0
D_4__uncultured	0	0.00281629	0	0.00611599	0.00126143	0.00438075	0	0.00717195	0.00478301	0.00531558	0.00196105	0.00108718	0	0.000925081	0	0	0	0	0.00166331
D_4__uncultured Acidobacteria bacterium	0	0	0	0	0	0	0	6.96306e-05	0	0	0	0	0	0	0	0	0	0	0
D_4__uncultured Acidobacterium sp.	0	0	0	0	0	0	0	0.000174077	0	0	0	0	0	0	0	0	0	0	0
D_4__uncultured Actinomycetales bacterium	0	0.00108319	0	0	0	0	0	0	0	0.000167508	0	0	0	0	0	0	0	0	0
D_4__uncultured Alcaligenaceae bacterium	0	0	0	0	0	0	0	0.000557045	0	0	0	0	0	0	0	0	0	0	0
D_4__uncultured alpha proteobacterium	0	0	0	0	0	0	0	0	0	0	0	0	0	0	0	0	0	0	0
D_4__uncultured Armatimonadetes bacterium	0	0	0	0	0	0.0003465	0	0.00121854	0.000296691	0	0	0	0	0	0	0	0	0	0
D_4__uncultured bacterium	0.00729768	0.00151646	0	0.00619072	0.00543294	0.00737551	0.00263759	0.00758974	0.00610463	0.0202573	0.000588316	0.000316271	0	0	0.000363252	0.0272921	0	0.000316794	0.000529234
D_4__uncultured bacterium AH040	0	0	0	0	0	0	0	0	0	8.93376e-05	0	0	0	0	0	0	0	0	0
D_4__uncultured bacterium gp6	0	0	0	0	0	0	0	0	0	0.000312681	0	0	0	0	0	0	0	0	0
D_4__uncultured bacterium SBR1071	0	0	0	0	0	4.95e-05	0	0.000278522	7.1925e-05	0	0	0	0	0	0	0	0	0	0
D_4__uncultured bacterium SBR2013	0	0	0	0	0	0	0	0.000487414	0	0	0	0	0	0	0	0	0	0	0
D_4__uncultured bacterium SBR2096	0	0	0	0	0	0	0	0	0	0	0.000254937	0	0	0	0	0	0	0	0
D_4__uncultured candidate division SAM bacterium	0	0	0	0	0	0	0	0.000104446	0	5.5836e-05	0	0	0	0	0	0	0	0	0
D_4__uncultured candidate division SBR1093 bacterium	0	0	0	0	0	0	0	0	0.000233756	0	0	0	0	0	0	0	0	0	0
D_4__uncultured Candidatus Saccharibacteria bacterium	0	0	0	0.00160685	0	0.000198	0	0.000696306	1.79812e-05	0.000748202	0	0	0	0	0	0	0	0	0
D_4__uncultured Chloroflexi bacterium	0	0	0	0	0	9.90001e-05	0	0.00125335	8.99062e-05	0.000189842	0	0	0	0	0	0	0	0	0
D_4__uncultured Chloroflexus sp.	0	0	0	0	0	0.00037125	0	0.000696306	0	0.000480189	0	0	0	0	0	0	0	0	0
D_4__uncultured compost bacterium	0	0	0	0.000326352	0	0.00012375	0	0.000208892	0.000179812	0	0	0	0	0	0	0	0	0	0
D_4__uncultured cyanobacterium	0	0	0	0.000328843	0	0	0	0	0	0	0	0	0	0	0	0	0	0	0
D_4__uncultured Desulfocaldus sp.	0	0	0	0	0	0	0	0	0.000179812	6.70032e-05	0	0	0	0	0	0	0	0	0
D_4__uncultured gamma proteobacterium	0	0	0	0.000298948	0	0	0	0.00146224	0.00014385	0.00604145	0.000196105	0	0	0	0	0	0	0	0
D_4__uncultured Gemmatimonadales bacterium	0	0	0	0	0	0	0	0	0	2.23344e-05	0	0	0	0	0	0	0	0	0
D_4__uncultured Gemmatimonadetes bacterium	0	0	0	0	0	0	0	0	1.79812e-05	0	0	0	0	0	0	0	0	0	0
D_4__uncultured Geobacter sp.	0	0	0	0	0	7.42501e-05	0	0	0.000152841	0.00027918	0	0	0	0	0	0	0	0	0
D_4__uncultured Holophaga sp.	0	0	0	0	0	0	0	0.000139261	0	0	0	0	0	0	0	0	0	0	0
D_4__uncultured microorganism	0.000858551	0	0	0	0	0.00017325	0	0	0	0.000145174	0	0	0	0	0	0	0	0	0
D_4__uncultured organism	0	0	0	0	0	0.00017325	0	0.000208892	0	0	0	0	0	0	0	0	0	0	0
D_4__uncultured prokaryote	0	0	0	0	0	0	0	0.00100964	8.09156e-05	5.5836e-05	0	0	0	0	0	0	0	0	0
D_4__uncultured rumen bacterium	0	0	0	0	0	0.000668251	0	0	8.99062e-05	0	0	0	0	0	0	0	0	0.000156257	0
D_4__uncultured rumen bacterium 4C0d-2	0	0	0	0	0	0.00017325	0	0	0	0	0	0	0	0	0	0	0	0	0
D_4__uncultured soil bacterium	0	0	0	0.00325356	0	0.00017325	0	0.00059186	0.000476503	0.00113905	0	0	0	0	0	0	0	0	0
D_4__uncultured soil bacterium PRR-11	0	0	0	0	0	0	0	0.000417784	0	0	0	0	0	0	0	0	0	0	0
D_4__uncultured Sphingobium sp.	0	0	0	0	0	0	0	0.000139261	0.000161831	0.000189842	0	0	0	0	0	0	0	0	0
D_4__uncultured subdivision 3 bacterium	0	0	0	0	0	0	0	0	0	0.000301514	0	0	0	0	0	0	0	0	0
D_4__uncultured Telmatobacter sp.	0	0	0	0	0	0	0	0	0.000188803	0	0	0	0	0	0	0	0	0	0
D_4__uncultured Verrucomicrobia bacterium	0	0	0	0	0	0	0	0	0	6.70032e-05	0	0	0	0	0	0	0	0	0
D_4__unidentified	0	0	0	0.000132036	0	0	0	0	0	0	0	0	0	0	0	0	0	0	0
D_4__unidentified rumen bacterium RF9	0	0	0	0	0	0.000198	0	0	0	0	0	0	0	0	0	0	0	0	0
D_4__Unknown Family	0.00125603	0.00281629	0	5.72985e-05	0.0012295	0.00101475	0	6.96306e-05	0.000350634	0.000122839	5.88316e-05	0	0	0	0	0	0	0.00416756	0
D_4__vadinBE97	0	0	0	0	0.000582813	0.00012375	0	0	0	0	0	0	0	0	0	0	0	0	0
D_4__Veillonellaceae	0	0	0.000963673	0.00108867	0.000826318	0.000618751	0.00241919	0.00153187	0.000988969	0.0170858	0.00807954	0.0293935	0.00214838	0	0	0	0	0.00264566	0
D_4__Verrucomicrobiaceae	0	0.00216638	0	0.00204281	0.000866236	0.0028215	0	0.0020541	9.88969e-05	0.000156341	0.000431432	0.00308364	0	0	0	0	0	0	0
D_4__Vibrionaceae	0	0	0	0	0	0	0	0.000208892	0	0.000122839	0	0	0.000572902	0	0	0	0	0	0
D_4__Victivallaceae	0	0	0	0	0.000790391	0.00141075	0	0	0	0	0	0	0	0	0	0	0	0	0
D_4__Xanthobacteraceae	0	0	0	0.00066516	0	0.0001485	0	0.0038645	0.00113282	0.000815205	0.000176495	0	0	0	0.0134403	0	0	0.000122009	0
D_4__Xanthomonadaceae	0	0.00389948	0.00772021	0.00637009	0.00344099	0.0133403	0.00743398	0.0106535	0.00794771	0.00808505	0.00127468	0.00106742	0.00429676	0.00322528	0.000858596	0	0.00531061	0.0013528	0.00902218
D_4__Xanthomonadales Incertae Sedis	0.000302083	0	0	0.000358738	0	0	0	0.00163632	0	0.000748202	0.000705979	0	0	0	0	0	0	0	0
D_4__Xiphinematobacteraceae	0	0	0	0	0	7.42501e-05	0	0.000557045	0	0.000178675	0	0	0	0	0	0	0	0	0
D_4__YNPFFP1	0	0	0	0.00192324	0	0	0	0.000417784	0	0.000379685	0	0	0	0	0	0	0	0	0

## Sheet: All_Taxonomy
#OTU ID					Tumor Skin_Dog 2_M003	Healthy Skin_Dog 2_M004	Tumor Skin_Dog 3_M007	Healthy Skin_Dog 3_M008	Tumor Skin_Dog 4_M009	Healthy Skin_Dog4_M010	Tumor Skin_Dog 5_M017	Healthy Skin_Dog 5_M018	Healthy Skin_Dog 6_M020	Tumor Skin_Dog 7_M021	Healthy Skin_Dog 7_M022	Tumor Skin_Dog 9_M025	Tumor Skin_Dog 10_M027	Healthy Skin_Dog 11_M030	Tumor Biopsy_Dog 1_M031	Tumor Biopsy_Dog 2_M032	Tumor Biopsy_Dog 4_M035	Tumor Biopsy_Dog 10_M043	Tumor Biopsy_Dog 11_M045
D_0__Archaea	D_1__Euryarchaeota	D_2__Halobacteria	D_3__Halobacteriales	D_4__Halobacteriaceae	0	0	0	0	0	0	0	0	0	0.000513691	0.00215716	0	0	0	0	0	0	0	0
D_0__Archaea	D_1__Euryarchaeota	D_2__Methanobacteria	D_3__Methanobacteriales	D_4__Methanobacteriaceae	0	0	0	0	0.000331325	0.00027225	0	0	0.00014385	7.81704e-05	0	0	0	0	0	0	0	7.27771e-05	0
D_0__Archaea	D_1__Euryarchaeota	D_2__Methanomicrobia	D_3__Methanomicrobiales	D_4__Methanocorpusculaceae	0	0	0	0	0	0.000495	0	0	0	0	0	0	0	0	0	0	0	0	0
D_0__Archaea	D_1__Euryarchaeota	D_2__Methanomicrobia	D_3__Methanosarcinales	D_4__Methanosarcinaceae	0	0	0	0	0	7.42501e-05	0	0.000174077	0	3.35016e-05	0	0	0	0	0	0.00737786	0	0	0
D_0__Archaea	D_1__Euryarchaeota	D_2__Thermoplasmata	D_3__Thermoplasmatales	D_4__CCA47	0	0	0	0	0	0	0	0.000104446	0	0	0	0	0	0	0	0	0	0	0
D_0__Archaea	D_1__Euryarchaeota	D_2__Thermoplasmata	D_3__Thermoplasmatales	D_4__Thermoplasmatales Incertae Sedis	0	0	0	0	0	0.0001485	0	0	0	0	0	0	0	0	0	0	0	0	0
D_0__Archaea	D_1__Thaumarchaeota	D_2__Soil Crenarchaeotic Group(SCG)	D_3__Unknown Order	D_4__Unknown Family	0	0	0	0	0	9.90001e-05	0	0	0	6.70032e-05	0	0	0	0	0	0	0	0	0
D_0__Archaea	D_1__Thaumarchaeota	D_2__Soil Crenarchaeotic Group(SCG)	__	__	0	0	0	0.0017339	7.98375e-06	0.000717751	0	0.00156669	0.000188803	0.0007147	0.000490263	0	0	0	0	0	0	0	0
D_0__Archaea	D_1__Woesearchaeota (DHVEG-6)	__	__	__	0	0	0	0	0	0	0	0.000243707	0	0	0	0	0	0	0	0	0	0	0
D_0__Bacteria	D_1__Acidobacteria	D_2__Acidobacteria	D_3__Acidobacteriales	D_4__Acidobacteriaceae (Subgroup 1)	0	0	0	0	0	0	0	0.000731121	0	0	0	0	0	0	0	0	0	0	0
D_0__Bacteria	D_1__Acidobacteria	D_2__Blastocatellia	D_3__Blastocatellales	D_4__Blastocatellaceae (Subgroup 4)	0	0.00563258	0	0.00297454	0	0.0020295	0	0.00891272	0.0033535	0.00431054	0.000941306	6.91843e-05	0	0	0	0	0	0	0
D_0__Bacteria	D_1__Acidobacteria	D_2__Holophagae	D_3__Subgroup 10	D_4__ABS-19	0	0	0	0.000747371	0	0	0	0.00059186	0.000206784	0.000134006	0	0	0	0	0	0	0	0	0
D_0__Bacteria	D_1__Acidobacteria	D_2__Holophagae	D_3__Subgroup 7	D_4__uncultured Acidobacteria bacterium	0	0	0	0	0	0	0	6.96306e-05	0	0	0	0	0	0	0	0	0	0	0
D_0__Bacteria	D_1__Acidobacteria	D_2__Holophagae	D_3__Subgroup 7	__	0	0	0	0	0	0.000396	0	0	0	0.000926877	0	0	0	0	0	0	0	0	0
D_0__Bacteria	D_1__Acidobacteria	D_2__Solibacteres	D_3__Solibacterales	D_4__Solibacteraceae (Subgroup 3)	0	0.00108319	0	0.0015919	0	0.000569251	0	0.00139261	0.000161831	0.000692366	0.000196105	0	0	0	0	0	0	0	0
D_0__Bacteria	D_1__Acidobacteria	D_2__Subgroup 17	Ambiguous_taxa	Ambiguous_taxa	0	0	0	0	0	0	0	0.000487414	0	0	0	0	0	0	0	0	0	0	0
D_0__Bacteria	D_1__Acidobacteria	D_2__Subgroup 17	D_3__uncultured bacterium	D_4__uncultured bacterium	0	0	0	0	0	0	0	0	2.69719e-05	3.35016e-05	0	0	0	0	0	0	0	0	0
D_0__Bacteria	D_1__Acidobacteria	D_2__Subgroup 22	D_3__uncultured Holophaga sp.	D_4__uncultured Holophaga sp.	0	0	0	0	0	0	0	0.000139261	0	0	0	0	0	0	0	0	0	0	0
D_0__Bacteria	D_1__Acidobacteria	D_2__Subgroup 22	D_3__uncultured bacterium	D_4__uncultured bacterium	0	0	0	0	0	0	0	0.000870383	0	0	0	0	0	0	0	0	0	0	0
D_0__Bacteria	D_1__Acidobacteria	D_2__Subgroup 25	D_3__uncultured bacterium	D_4__uncultured bacterium	0	0	0	4.73335e-05	0	0	0	0	0	0	0	0	0	0	0	0	0	0	0
D_0__Bacteria	D_1__Acidobacteria	D_2__Subgroup 6	D_3__uncultured Geobacter sp.	D_4__uncultured Geobacter sp.	0	0	0	0	0	7.42501e-05	0	0	0.000152841	0.00027918	0	0	0	0	0	0	0	0	0
D_0__Bacteria	D_1__Acidobacteria	D_2__Subgroup 6	D_3__uncultured bacterium gp6	D_4__uncultured bacterium gp6	0	0	0	0	0	0	0	0	0	0.000312681	0	0	0	0	0	0	0	0	0
D_0__Bacteria	D_1__Acidobacteria	D_2__Subgroup 6	D_3__uncultured microorganism	D_4__uncultured microorganism	0.000858551	0	0	0	0	0.00017325	0	0	0	0.000145174	0	0	0	0	0	0	0	0	0
D_0__Bacteria	D_1__Acidobacteria	D_2__Subgroup 6	D_3__uncultured prokaryote	D_4__uncultured prokaryote	0	0	0	0	0	0	0	0.00100964	8.09156e-05	5.5836e-05	0	0	0	0	0	0	0	0	0
D_0__Bacteria	D_1__Acidobacteria	D_2__Subgroup 6	D_3__unidentified	D_4__unidentified	0	0	0	0.000132036	0	0	0	0	0	0	0	0	0	0	0	0	0	0	0
D_0__Bacteria	D_1__Acidobacteria	D_2__Subgroup 6	__	__	0	0	0	0.000194316	0	0.000544501	0	0.000835567	0.00014385	0.0014294	0	0	0	0	0	0	0	0	0
D_0__Bacteria	D_1__Actinobacteria	D_2__Acidimicrobiia	D_3__Acidimicrobiales	D_4__Acidimicrobiaceae	0	0	0.000140761	0.00163923	0.00131333	0.00116325	0.00293999	0.0052223	0.000629344	0.00254612	0.000705979	0	0	0	0	0	0	0	0
D_0__Bacteria	D_1__Actinobacteria	D_2__Acidimicrobiia	D_3__Acidimicrobiales	D_4__Acidimicrobiales Incertae Sedis	0	0.00779896	0	0	0	0	0	0.000243707	3.59625e-05	0.000457855	0	0	0	0	0	0	0	0	0
D_0__Bacteria	D_1__Actinobacteria	D_2__Acidimicrobiia	D_3__Acidimicrobiales	D_4__Iamiaceae	0	0.00238302	0	0.00188836	0.00474234	0.001287	0	0.00261115	0.00133061	0.00140707	0.00103936	0	0	0	0	0	0	0	0
D_0__Bacteria	D_1__Actinobacteria	D_2__Acidimicrobiia	D_3__Acidimicrobiales	D_4__OM1 clade	0	0	0	0	0.00143308	0	0	0	0.000539437	0	0	0	0	0	0	0	0	0	0
D_0__Bacteria	D_1__Actinobacteria	D_2__Acidimicrobiia	D_3__Acidimicrobiales	D_4__Sva0996 marine group	0	0	0	0	0	7.42501e-05	0	0	5.39437e-05	0	0	0	0	0	0	0	0	0	0
D_0__Bacteria	D_1__Actinobacteria	D_2__Acidimicrobiia	D_3__Acidimicrobiales	D_4__uncultured	0	0	0	0.00370447	0	0.00111375	0	0.00302893	0.000548428	0.00130656	0.0007452	0.00108718	0	0	0	0	0	0	0
D_0__Bacteria	D_1__Actinobacteria	D_2__Acidimicrobiia	D_3__Acidimicrobiales	__	0	0	0	0	0	0.000198	0	0.000382968	9.88969e-05	0.000346183	0	0	0	0	0	0	0	0	0
D_0__Bacteria	D_1__Actinobacteria	D_2__Actinobacteria	D_3__Actinomycetales	D_4__Actinomycetaceae	0.01061	0.0214471	0.0067024	0.00364966	0.0065307	0.00754876	0.0127092	0.0117676	0.0044144	0.0151874	0.000549095	0.00428943	0.014609	0.00150013	0.00799155	0.00884743	0.00507746	0.0205552	0.000982863
D_0__Bacteria	D_1__Actinobacteria	D_2__Actinobacteria	D_3__Bifidobacteriales	D_4__Bifidobacteriaceae	0	0	0	0.000974074	0.000411163	0.000618751	0	0.000104446	0.000665306	0.00374101	0.00362795	0	0	0	0	0	0	3.21075e-05	0
D_0__Bacteria	D_1__Actinobacteria	D_2__Actinobacteria	D_3__Catenulisporales	D_4__Actinospicaceae	0	0	0	0	0	0	0	0	0	0	0	0	0	0	0	0	0	0	0
D_0__Bacteria	D_1__Actinobacteria	D_2__Actinobacteria	D_3__Corynebacteriales	D_4__Corynebacteriaceae	0.0384175	0.0177643	0.0505116	0.0301913	0.0868751	0.034848	0.114458	0.0215855	0.0319257	0.0368517	0.0203361	0.0512557	0.232741	0.0892703	0.037448	0.0624119	0.122869	0.013543	0.160559
D_0__Bacteria	D_1__Actinobacteria	D_2__Actinobacteria	D_3__Corynebacteriales	D_4__Corynebacteriales Incertae Sedis	0	0	0	0	0	0.00017325	0	0	0	0	0	0	0	0	0	0	0	0	0
D_0__Bacteria	D_1__Actinobacteria	D_2__Actinobacteria	D_3__Corynebacteriales	D_4__Dietziaceae	0	0	0	0.00277773	0	0.00126225	0	0	0.00986271	0.00252379	0.00190222	0.00285632	0	0	0	0	0	0	0.00861895
D_0__Bacteria	D_1__Actinobacteria	D_2__Actinobacteria	D_3__Corynebacteriales	D_4__Mycobacteriaceae	0.00396417	0.00108319	0	0.000308913	0.00106184	0.000742501	0	0.00574453	0.00219371	0.00170858	0.000627537	0.000800561	0.00128903	0.00132512	0.000891619	0	0	0.000203348	0
D_0__Bacteria	D_1__Actinobacteria	D_2__Actinobacteria	D_3__Corynebacteriales	D_4__Nocardiaceae	0.0202766	0.00953206	0.00263115	0.0145164	0.00274641	0.0040095	0	0.00859938	0.0309188	0.00270246	0.00176495	0.00357782	0.00214838	0	0.275246	0.0514051	0.0477695	0.00506229	0.0771925
D_0__Bacteria	D_1__Actinobacteria	D_2__Actinobacteria	D_3__Corynebacteriales	D_4__Tsukamurellaceae	0	0	0	0	0	0	0	0.000174077	0	0	0	0	0	0	0	0	0	0	0
D_0__Bacteria	D_1__Actinobacteria	D_2__Actinobacteria	D_3__Frankiales	D_4__Acidothermaceae	0	0	0	0	0	0	0	0.00222818	7.1925e-05	0	0	0	0	0	0	0	0	0	0
D_0__Bacteria	D_1__Actinobacteria	D_2__Actinobacteria	D_3__Frankiales	D_4__Cryptosporangiaceae	0	0	0	0	0	0	0	0	0	0	0.000176495	0	0	0	0	0	0	0	0
D_0__Bacteria	D_1__Actinobacteria	D_2__Actinobacteria	D_3__Frankiales	D_4__Frankiaceae	0	0	0.0022197	0	0	0	0	0.00191484	0.00043155	0.000692366	0	0	0.000859353	0	0	0	0	0	0
D_0__Bacteria	D_1__Actinobacteria	D_2__Actinobacteria	D_3__Frankiales	D_4__Geodermatophilaceae	3.17982e-05	0.00541594	0	0.00155702	0.00197598	0.0037125	0.00330119	0.00201929	0.00409073	0.0035065	0.0007452	0	0.00615869	0.00318778	0	0	0	0	0.000907258
D_0__Bacteria	D_1__Actinobacteria	D_2__Actinobacteria	D_3__Frankiales	D_4__Nakamurellaceae	0	0	2.16556e-05	0.00236169	0.00203585	0.0001485	0	0.0059186	0.000656315	0.00463439	0.000843253	0.00624636	0	0	0	0	0	0	0
D_0__Bacteria	D_1__Actinobacteria	D_2__Actinobacteria	D_3__Frankiales	D_4__Sporichthyaceae	0	0	0	0	0	0	0	0.00167113	0	0	0	0	0	0	0	0	0	0	0
D_0__Bacteria	D_1__Actinobacteria	D_2__Actinobacteria	D_3__Frankiales	D_4__uncultured	0	0.00108319	0	0.00178123	0.000259472	0.001089	0	0.000696306	0.00152841	0.00108322	0.0003726	0	0	0	0	0	0	0	0.00166331
D_0__Bacteria	D_1__Actinobacteria	D_2__Actinobacteria	D_3__Frankiales	__	0	0	0	0.00186843	0	4.95e-05	0	0.000174077	0.000170822	8.93376e-05	0.000392211	0	0	0	0	0	0	0	0
D_0__Bacteria	D_1__Actinobacteria	D_2__Actinobacteria	D_3__Glycomycetales	D_4__Glycomycetaceae	0	0	0	0.000164422	0	0	0	0	0	0.000134006	0	0	0	0	0	0	0	0	0
D_0__Bacteria	D_1__Actinobacteria	D_2__Actinobacteria	D_3__Kineosporiales	D_4__Kineosporiaceae	0	0	0	0.00255601	0.00031935	0.000544501	0	0.00167113	0.00347937	0.00063653	0.000470653	0	0	0	0	0	0.000388581	0	0
D_0__Bacteria	D_1__Actinobacteria	D_2__Actinobacteria	D_3__Micrococcales	D_4__AKAU3644	0	0	0	0.000416037	0	0	0	0	0	0	0	0	0	0	0	0	0	0	0
D_0__Bacteria	D_1__Actinobacteria	D_2__Actinobacteria	D_3__Micrococcales	D_4__Beutenbergiaceae	0	0	0	0	0	0	0	0.000174077	0.000368616	0.00027918	0.000117663	0	0	0	0	0	0	0	0
D_0__Bacteria	D_1__Actinobacteria	D_2__Actinobacteria	D_3__Micrococcales	D_4__Bogoriellaceae	0.00303143	0.00476603	0	0.000794705	0	0.00017325	0	0	0.000737231	0.000111672	0	0	0	0.00942582	0	0	0	0	0.0130796
D_0__Bacteria	D_1__Actinobacteria	D_2__Actinobacteria	D_3__Micrococcales	D_4__Brevibacteriaceae	0	0.00108319	0	0.00148229	0.00114168	0.001485	0.0010668	0.000139261	0.0509948	0.00166391	0.00753045	0.0037063	0	0	0	0	0	0	0.00549395
D_0__Bacteria	D_1__Actinobacteria	D_2__Actinobacteria	D_3__Micrococcales	D_4__Cellulomonadaceae	0	0	0	1.24562e-05	0	0.00101475	0	0.00292449	0.000800165	0.0021776	0.000647148	0	0	0	0	0	0	0	0.00113407
D_0__Bacteria	D_1__Actinobacteria	D_2__Actinobacteria	D_3__Micrococcales	D_4__Demequinaceae	0	0.00216638	0	4.98247e-05	0	0	0	0	7.1925e-05	0	0	0	0	0	0	0	0	0	0
D_0__Bacteria	D_1__Actinobacteria	D_2__Actinobacteria	D_3__Micrococcales	D_4__Dermabacteraceae	0.00127723	0	0	0.00366461	0.00269451	0.000816751	0	0.000313338	0.0141153	0.00260196	0.00460848	0.00096858	0.00200516	0	0	0	0.00233149	0.000115587	0.00360383
D_0__Bacteria	D_1__Actinobacteria	D_2__Actinobacteria	D_3__Micrococcales	D_4__Dermacoccaceae	0	0	0.00239294	0.000311405	0	0.0004455	0	0.00114891	0.00602372	0.00202126	0.000117663	0	0.00200516	0	0	0	0.00282369	0	0
D_0__Bacteria	D_1__Actinobacteria	D_2__Actinobacteria	D_3__Micrococcales	D_4__Dermatophilaceae	0	0	0	7.97196e-05	0.00144107	0.000198	0	0.000104446	0.00198693	0.000971546	0.000392211	0	0	0	0	0	0	0	0
D_0__Bacteria	D_1__Actinobacteria	D_2__Actinobacteria	D_3__Micrococcales	D_4__Intrasporangiaceae	0.0181462	0.0097487	0.00140761	0.0189633	0.014247	0.00782101	0.0109452	0.0280263	0.0317279	0.0170635	0.00292197	0.00287609	0.000716127	0.000662558	0.00891619	0	0.00108803	0.000301811	0.0143649
D_0__Bacteria	D_1__Actinobacteria	D_2__Actinobacteria	D_3__Micrococcales	D_4__Microbacteriaceae	0.0017383	0.00693241	0	0.00468103	0.00111373	0.00985051	0.00545998	0.0137869	0.0114271	0.00458972	0.00339262	0	0.0187625	0.000537547	0	0.00941727	0.00821201	0.000858342	0.00186492
D_0__Bacteria	D_1__Actinobacteria	D_2__Actinobacteria	D_3__Micrococcales	D_4__Micrococcaceae	0.033192	0.0340121	0.0288236	0.0457541	0.0317354	0.0364568	0.00960117	0.0136476	0.0358456	0.0195984	0.0159238	0.0573439	0.0339444	0.0192642	0.0479493	0.0184746	0.0138853	0.00064001	0.0421119
D_0__Bacteria	D_1__Actinobacteria	D_2__Actinobacteria	D_3__Micrococcales	D_4__Micrococcales Incertae Sedis	0	0	0	0	0	0.00022275	0	0	4.49531e-05	0	0	0	0	0	0	0	0	0	0
D_0__Bacteria	D_1__Actinobacteria	D_2__Actinobacteria	D_3__Micrococcales	D_4__Promicromonosporaceae	0	0	0	0.00252113	0	0	0	0	0.00406376	0	0	0	0	0	0	0	0	0	0
D_0__Bacteria	D_1__Actinobacteria	D_2__Actinobacteria	D_3__Micrococcales	D_4__Sanguibacteraceae	0	0	0	0.000204281	0	0.000693001	0	0.000487414	0.000314672	0.000938044	0.000235326	0	0	0	0	0	0	0	0
D_0__Bacteria	D_1__Actinobacteria	D_2__Actinobacteria	D_3__Micrococcales	__	0	0	0	0.0018186	0	0	0	0.000174077	0.00175317	0	0.000176495	0	0	0	0	0	0	0.00012629	0
D_0__Bacteria	D_1__Actinobacteria	D_2__Actinobacteria	D_3__Micromonosporales	D_4__Micromonosporaceae	0	0	0	0.000428493	0	0.001089	0	0.00309856	0.00101594	0.0021106	0.000274547	0.000810445	0	0	0	0	0	0	0
D_0__Bacteria	D_1__Actinobacteria	D_2__Actinobacteria	D_3__PeM15	Ambiguous_taxa	0	0	0	0	0	0	0	0.000348153	0	0	0	0	0	0	0	0	0	0	0
D_0__Bacteria	D_1__Actinobacteria	D_2__Actinobacteria	D_3__PeM15	D_4__uncultured bacterium	0	0	0	0	0	0	0.00263759	0	0	0	0	0	0	0	0	0	0	0	0
D_0__Bacteria	D_1__Actinobacteria	D_2__Actinobacteria	D_3__PeM15	D_4__uncultured soil bacterium	0	0	0	0	0	0	0	0.000487414	0	0	0	0	0	0	0	0	0	0	0
D_0__Bacteria	D_1__Actinobacteria	D_2__Actinobacteria	D_3__Propionibacteriales	D_4__Nocardioidaceae	0	0.00693241	0.00220887	0.0194366	0.0150254	0.0143055	0.0180935	0.0613098	0.0358186	0.0200674	0.00864825	0.00802538	0.00272128	0.00258773	0.00376461	0	0.00419667	0.000184083	0
D_0__Bacteria	D_1__Actinobacteria	D_2__Actinobacteria	D_3__Propionibacteriales	D_4__Propionibacteriaceae	0.0307912	0.0329289	0.031628	0.0199424	0.0198516	0.00606376	0.0270563	0.0165373	0.00572703	0.0316813	0.00356912	0.0311428	0.0227728	0.0577301	0.0207384	0.0338302	0.0326667	0.00257717	0.0314516
D_0__Bacteria	D_1__Actinobacteria	D_2__Actinobacteria	D_3__Pseudonocardiales	D_4__Pseudonocardiaceae	0	0.00194974	0	0.00711996	0.000758456	0.0036135	0	0.0134387	0.00370414	0.00930227	0.003726	0	0	0	0	0.000119965	0.00986995	0	0
D_0__Bacteria	D_1__Actinobacteria	D_2__Actinobacteria	D_3__Streptomycetales	D_4__Streptomycetaceae	0	0	0	9.21758e-05	0	0	0	0.000452599	0.00187904	0.0014294	0.000156884	0	0	0	0	0	0	0	0.00453629
D_0__Bacteria	D_1__Actinobacteria	D_2__Actinobacteria	D_3__Streptosporangiales	D_4__Nocardiopsaceae	0	0	0	0	0.000307374	0	0	0	5.39437e-05	0	0.000137274	0	0	0	0	0	0	0	0
D_0__Bacteria	D_1__Actinobacteria	D_2__Actinobacteria	D_3__Streptosporangiales	D_4__Streptosporangiaceae	0	0	0	0	0	0	0	0.000417784	0	0	0	0	0	0	0	0	0	0	0
D_0__Bacteria	D_1__Actinobacteria	D_2__Actinobacteria	D_3__Streptosporangiales	D_4__Streptosporangiales Incertae Sedis	0	0	0	0	0	0	0	0	0	0.000134006	0	0	0	0	0	0	0	0	0
D_0__Bacteria	D_1__Actinobacteria	D_2__Actinobacteria	D_3__Streptosporangiales	D_4__Thermomonosporaceae	0	0	0	4.98247e-06	0	0.00012375	0	0	9.88969e-05	0	0	0	0	0	0	0	0	0	0
D_0__Bacteria	D_1__Actinobacteria	D_2__Actinobacteria	__	__	0.00256505	0	0	0.000924249	0.00397591	0.002178	0	0	0.000539437	0.000725868	0	0	0	0	0.00171719	0	0	0.000156257	0
D_0__Bacteria	D_1__Actinobacteria	D_2__Coriobacteriia	D_3__Coriobacteriales	D_4__Coriobacteriaceae	0	0	0	0	0.00290608	0.0024255	0	0	0.000224766	0	0.000176495	0.00114648	0	0	0	0	0	3.4248e-05	0
D_0__Bacteria	D_1__Actinobacteria	D_2__MB-A2-108	Ambiguous_taxa	Ambiguous_taxa	0	0	0	0	0	0	0	0.000487414	0	0.000145174	0	0	0	0	0	0	0	0	0
D_0__Bacteria	D_1__Actinobacteria	D_2__MB-A2-108	D_3__uncultured Actinomycetales bacterium	D_4__uncultured Actinomycetales bacterium	0	0.00108319	0	0	0	0	0	0	0	0.000167508	0	0	0	0	0	0	0	0	0
D_0__Bacteria	D_1__Actinobacteria	D_2__MB-A2-108	D_3__uncultured bacterium	D_4__uncultured bacterium	0	0	0	0.00026158	0	0	0	0	0	8.93376e-05	0	0	0	0	0	0	0	0	0
D_0__Bacteria	D_1__Actinobacteria	D_2__Nitriliruptoria	D_3__Euzebyales	D_4__Euzebyaceae	0	0	0	0	0	0.000495	0	0.000417784	0.000485494	0.00055836	0	0	0	0	0	0	0	0.000447365	0
D_0__Bacteria	D_1__Actinobacteria	D_2__Rubrobacteria	D_3__Rubrobacterales	D_4__Rubrobacteriaceae	0	0	0	0.000525651	0	0.0002475	0	0.000104446	0.00250838	0.000815205	0.00125507	0	0	0.00353781	0.00105673	0	0	0	0
D_0__Bacteria	D_1__Actinobacteria	D_2__Thermoleophilia	D_3__Gaiellales	D_4__Gaiellaceae	0	0.000433276	0	0.000899337	0	0.000990001	0	0.00288967	0.000764203	0.0049359	0.000784421	0	0	0	0	0	0	0	0
D_0__Bacteria	D_1__Actinobacteria	D_2__Thermoleophilia	D_3__Gaiellales	D_4__uncultured	0	0.0017331	0	7.47371e-06	7.98375e-06	0.0017325	0	0.00215855	0.00113282	0.00244562	0.000509874	0	0	0.000925081	0	0	0	0	0
D_0__Bacteria	D_1__Actinobacteria	D_2__Thermoleophilia	D_3__Gaiellales	__	0	0	0	0.000722459	0	0	0	0	0	0	0	0	0	0	0	0	0	0	0
D_0__Bacteria	D_1__Actinobacteria	D_2__Thermoleophilia	D_3__Solirubrobacterales	D_4__0319-6M6	0	0	0	0	7.98375e-06	0.000297	0	0.00219336	0.000116878	0.000938044	0.000333379	0	0	0	0	0	0	0	0
D_0__Bacteria	D_1__Actinobacteria	D_2__Thermoleophilia	D_3__Solirubrobacterales	D_4__288-2	0	0	0	0.00175881	0	0	0	0.000243707	0	0.000692366	0	0	0	0	0	0	0	0	0
D_0__Bacteria	D_1__Actinobacteria	D_2__Thermoleophilia	D_3__Solirubrobacterales	D_4__Conexibacteraceae	0	0	0	0	0	0	0	0.000452599	0	0	0	0	0	0	0	0	0	0	0
D_0__Bacteria	D_1__Actinobacteria	D_2__Thermoleophilia	D_3__Solirubrobacterales	D_4__Elev-16S-1332	0	0	0	0.0029571	0.00347692	4.95e-05	0	0.00821641	0.000548428	0.00251262	0	0	0.000572902	0	0	0	0.00183928	0	0
D_0__Bacteria	D_1__Actinobacteria	D_2__Thermoleophilia	D_3__Solirubrobacterales	D_4__FCPU744	0	0	0	0	0	0	0	0	0	0.000223344	0	0	0	0	0	0	0	0	0
D_0__Bacteria	D_1__Actinobacteria	D_2__Thermoleophilia	D_3__Solirubrobacterales	D_4__FFCH11085	0	0	0	0	0	0	0	0.000487414	0	4.46688e-05	0	0	0	0	0	0	0	0	0
D_0__Bacteria	D_1__Actinobacteria	D_2__Thermoleophilia	D_3__Solirubrobacterales	D_4__Gsoil-1167	0	0	0	0	0	0	0	0.000243707	0.000179812	0.00027918	0	0	0	0	0	0	0	0	0
D_0__Bacteria	D_1__Actinobacteria	D_2__Thermoleophilia	D_3__Solirubrobacterales	D_4__Parviterribacteraceae	0	0	0	0	0	0	0	0.00139261	2.69719e-05	0	0.000137274	0	0	0	0	0	0	0	0
D_0__Bacteria	D_1__Actinobacteria	D_2__Thermoleophilia	D_3__Solirubrobacterales	D_4__Patulibacteraceae	0	0	0	0.000430984	0	0.000519751	0.000327599	0.00118372	0.000755212	0.00185375	7.84421e-05	0	0	0	0	0	0	0	0
D_0__Bacteria	D_1__Actinobacteria	D_2__Thermoleophilia	D_3__Solirubrobacterales	D_4__S1-80	0	0	0	0	0	0.00037125	0	0	0	4.46688e-05	0.000156884	0	0	0	0	0	0	0	0
D_0__Bacteria	D_1__Actinobacteria	D_2__Thermoleophilia	D_3__Solirubrobacterales	D_4__Solirubrobacteraceae	0	0.00519931	0	0.00024165	0	0.00101475	0.000386399	0.00421265	0.000269719	0.00262429	9.80527e-05	0	0	0	0.00452414	0	0	0	0
D_0__Bacteria	D_1__Actinobacteria	D_2__Thermoleophilia	D_3__Solirubrobacterales	D_4__TM146	0	0	0	0.00291226	0	0	0	6.96306e-05	0	0.000938044	0	0	0	0	0	0	0	0	0
D_0__Bacteria	D_1__Actinobacteria	D_2__Thermoleophilia	D_3__Solirubrobacterales	D_4__YNPFFP1	0	0	0	0.00192324	0	0	0	0.000417784	0	0.000379685	0	0	0	0	0	0	0	0	0
D_0__Bacteria	D_1__Actinobacteria	D_2__Thermoleophilia	D_3__Solirubrobacterales	D_4__p35j06ok	0	0	0	0	0	0	0	0	0.000359625	0	0	0	0	0	0	0	0	0	0
D_0__Bacteria	D_1__Actinobacteria	D_2__Thermoleophilia	D_3__Solirubrobacterales	__	0	0	0	0	0	0.00017325	0	0.00243707	0.000134859	0.000569527	0	0	0	0	0	0	0	0	0
D_0__Bacteria	D_1__Actinobacteria	__	__	__	0	0	0	0	0	0	0	0	3.59625e-05	0	0	0	0	0	0	0	0	0	0
D_0__Bacteria	D_1__Armatimonadetes	D_2__Armatimonadia	D_3__Armatimonadales	D_4__uncultured Armatimonadetes bacterium	0	0	0	0	0	0.0003465	0	0.00121854	0.000296691	0	0	0	0	0	0	0	0	0	0
D_0__Bacteria	D_1__Armatimonadetes	D_2__Armatimonadia	D_3__Armatimonadales	D_4__uncultured bacterium	0	0	0	0	0	0	0	0.00052223	0.000413569	0.00227811	0.000137274	0	0	0	0	0	0	0	0
D_0__Bacteria	D_1__Armatimonadetes	D_2__Fimbriimonadia	D_3__Fimbriimonadales	D_4__Fimbriimonadaceae	0	0	0	0	0	9.90001e-05	0	0.000243707	0.000260728	0	0	0	0	0	0	0	0	0	0
D_0__Bacteria	D_1__Armatimonadetes	D_2__uncultured	Ambiguous_taxa	Ambiguous_taxa	0	0	0	0	0	0	0	0.000348153	0	0	0	0	0	0	0	0	0	0	0
D_0__Bacteria	D_1__Armatimonadetes	D_2__uncultured	D_3__uncultured bacterium	D_4__uncultured bacterium	0	0	0	0	0	0.000519751	0	0.000940013	5.39437e-05	0.000982713	0	0	0	0	0	0	0	0	0
D_0__Bacteria	D_1__Armatimonadetes	D_2__uncultured	__	__	0	0	0	0	0	0.00032175	0	0.000313338	0	0	0	0	0	0	0	0	0	0	0
D_0__Bacteria	D_1__BRC1	D_2__uncultured Desulfocaldus sp.	D_3__uncultured Desulfocaldus sp.	D_4__uncultured Desulfocaldus sp.	0	0	0	0	0	0	0	0	0.000179812	6.70032e-05	0	0	0	0	0	0	0	0	0
D_0__Bacteria	D_1__BRC1	D_2__uncultured Telmatobacter sp.	D_3__uncultured Telmatobacter sp.	D_4__uncultured Telmatobacter sp.	0	0	0	0	0	0	0	0	0.000188803	0	0	0	0	0	0	0	0	0	0
D_0__Bacteria	D_1__BRC1	D_2__uncultured bacterium	D_3__uncultured bacterium	D_4__uncultured bacterium	0	0	0	0	0	0	0	0.000243707	0	0	0	0	0	0	0	0	0	0	0
D_0__Bacteria	D_1__BRC1	D_2__uncultured soil bacterium PRR-11	D_3__uncultured soil bacterium PRR-11	D_4__uncultured soil bacterium PRR-11	0	0	0	0	0	0	0	0.000417784	0	0	0	0	0	0	0	0	0	0	0
D_0__Bacteria	D_1__BRC1	__	__	__	0	0	0	0	0	0	0	0	0	0	0	0	0	0	0	0	0	0	0.000403226
D_0__Bacteria	D_1__Bacteroidetes	D_2__Bacteroidetes Incertae Sedis	D_3__Order II	D_4__Rhodothermaceae	0	0	0	0	0.000786399	0.000594001	0	0	0.000988969	0.000122839	0	0.000336038	0	0	0	0	0	0	0
D_0__Bacteria	D_1__Bacteroidetes	D_2__Bacteroidetes VC2.1 Bac22	D_3__uncultured bacterium	D_4__uncultured bacterium	0	0	0	0	0	0	0	0.000313338	0	0	0	0	0	0	0	0	0	0	0
D_0__Bacteria	D_1__Bacteroidetes	D_2__Bacteroidetes vadinHA17	__	__	0	0	0	0	0	0	0	6.96306e-05	0	0	0	0	0	0	0	0	0	0	0
D_0__Bacteria	D_1__Bacteroidetes	D_2__Bacteroidia	D_3__Bacteroidales	D_4__Bacteroidaceae	0.013334	0.0110485	0.00813167	0.000662669	0.00681013	0.00740026	0.00908037	0.00912161	0.00180712	0.0146067	0.0112368	0.0395438	0.00358064	0	0	0	0	0.0265272	0
D_0__Bacteria	D_1__Bacteroidetes	D_2__Bacteroidia	D_3__Bacteroidales	D_4__Bacteroidales BS11 gut group	0	0.00129983	0	0	0.00239912	0.00170775	0	0.0016015	0.000413569	3.35016e-05	0	0	0	0	0	0.0141559	0	0	0
D_0__Bacteria	D_1__Bacteroidetes	D_2__Bacteroidia	D_3__Bacteroidales	D_4__Bacteroidales Incertae Sedis	0	0	0	0	0	0	0	0	0	0	0	0	0	0	0	0	0	8.34796e-05	0
D_0__Bacteria	D_1__Bacteroidetes	D_2__Bacteroidia	D_3__Bacteroidales	D_4__Bacteroidales RF16 group	0	0	0	0	0	0.00697951	0	0.000382968	9.88969e-05	0	0	0	0	0.0218644	0	0	0	0	0
D_0__Bacteria	D_1__Bacteroidetes	D_2__Bacteroidia	D_3__Bacteroidales	D_4__Bacteroidales S24-7 group	0	0	0	0	0.00104188	0.000965251	0	0.000139261	0	0	0	0	0	0	0	0	0	0	0
D_0__Bacteria	D_1__Bacteroidetes	D_2__Bacteroidia	D_3__Bacteroidales	D_4__Bacteroidales UCG-001	0	0	0	0	0.00253085	0.0002475	0	0.000208892	0	0	0	0	0	0	0	0	0	0	0
D_0__Bacteria	D_1__Bacteroidetes	D_2__Bacteroidia	D_3__Bacteroidales	D_4__MgMjR-022	0	0	0	0	0.00012774	0	0	0.000243707	0.000296691	0.000457855	0	0	0	0	0	0	0	0	0
D_0__Bacteria	D_1__Bacteroidetes	D_2__Bacteroidia	D_3__Bacteroidales	D_4__Porphyromonadaceae	0.0272033	0.0283795	0	0.0127103	0.00458267	0.03267	0.0113064	0.0288967	0.0103662	0.052028	0.00035299	0.00403246	0.036236	0.00297526	0.00155208	8.99739e-05	0	0.351554	0.000226815
D_0__Bacteria	D_1__Bacteroidetes	D_2__Bacteroidia	D_3__Bacteroidales	D_4__Prevotellaceae	0.0142032	0.010182	0	0.00427496	0.00653869	0.0174735	0.00500638	0.0179995	0.0031647	0.0204471	0.00123546	0.0236017	0.0269264	0.00206268	0.000165115	0.000599826	0	0.0635793	0
D_0__Bacteria	D_1__Bacteroidetes	D_2__Bacteroidia	D_3__Bacteroidales	D_4__Rikenellaceae	0	0	0.0181907	0.00434721	0.00068261	0.00980101	0.0235031	0.000696306	0.00014385	0.000256845	0.000235326	0	0	0	0.0243379	0.0072579	0.00559556	4.28101e-05	0
D_0__Bacteria	D_1__Bacteroidetes	D_2__Bacteroidia	D_3__Bacteroidales	D_4__uncultured	0	0	0	0	0	0	0	0	0	0	0.000333379	0	0	0	0	0	0	0	0
D_0__Bacteria	D_1__Bacteroidetes	D_2__Bacteroidia	D_3__Bacteroidales	__	0	0	0	0	0	0.001188	0	0	5.39437e-05	0	0.000902085	0	0	0	0	0	0	0	0
D_0__Bacteria	D_1__Bacteroidetes	D_2__Bacteroidia	D_3__Bacteroidia Incertae Sedis	D_4__Draconibacteriaceae	0	0	0	0	0	0	0	0.000661491	0	0	0	0	0	0	0	0	0	0	0
D_0__Bacteria	D_1__Bacteroidetes	D_2__Cytophagia	D_3__Cytophagales	D_4__Cyclobacteriaceae	0	0	0	0.00107372	0	0.000618751	0	0	8.09156e-05	0	0.000196105	0	0	0	0	0	0	0	0
D_0__Bacteria	D_1__Bacteroidetes	D_2__Cytophagia	D_3__Cytophagales	D_4__Cytophagaceae	0	0.0147314	0.0031942	0.0304753	0.0076604	0.0202703	0.00507358	0.0166765	0.0256682	0.00802921	0.00411821	0.0067603	0.0011458	0	0	0	0.0009585	0.000629308	0.0031502
D_0__Bacteria	D_1__Bacteroidetes	D_2__Cytophagia	D_3__Cytophagales	D_4__Flammeovirgaceae	0	0	0	0	0	0	0	0	0.000152841	0	0	0	0	0	0	0	0	0	0
D_0__Bacteria	D_1__Bacteroidetes	D_2__Cytophagia	D_3__Cytophagales	__	0	0	0	0	0	0	0	0.000104446	0	0	0	0	0	0	0	0	0	0	0
D_0__Bacteria	D_1__Bacteroidetes	D_2__Flavobacteriia	D_3__Flavobacteriales	D_4__Blattabacteriaceae	0	0	0	0	0	0	0	0	0.00102493	0	0	0	0	0	0	0	0	0	0
D_0__Bacteria	D_1__Bacteroidetes	D_2__Flavobacteriia	D_3__Flavobacteriales	D_4__Cryomorphaceae	0	0	0	0.000316387	0	0.000643501	0	6.96306e-05	0	0.000346183	0	0	0	0	0	0	0	0	0
D_0__Bacteria	D_1__Bacteroidetes	D_2__Flavobacteriia	D_3__Flavobacteriales	D_4__NS9 marine group	0	0	0	0	0	0	0	0.00059186	0	0.000100505	0.000294158	0	0	0	0	0	0	0	0
D_0__Bacteria	D_1__Bacteroidetes	D_2__Sphingobacteriia	D_3__Sphingobacteriales	D_4__Chitinophagaceae	0	0.00671577	0	0.0070801	0.00136123	0.00522226	0.00178079	0.0105839	0.00520557	0.00651047	0.00100014	0.0133328	0.00272128	0	0.000429298	0	0	0.000246158	0
D_0__Bacteria	D_1__Bacteroidetes	D_2__Sphingobacteriia	D_3__Sphingobacteriales	D_4__Lentimicrobiaceae	0.0017807	0	0	0.00104881	0	0.00037125	0.00196559	0.00243707	0	0	0	0	0	0	0	0	0	0	0
D_0__Bacteria	D_1__Bacteroidetes	D_2__Sphingobacteriia	D_3__Sphingobacteriales	D_4__NS11-12 marine group	0	0	0	0.000286492	0	0	0	0	0	0	0	0	0	0	0	0	0	0	0
D_0__Bacteria	D_1__Bacteroidetes	D_2__Sphingobacteriia	D_3__Sphingobacteriales	D_4__PHOS-HE51	0	0	0	0	0	0.00027225	0	0	0	0	0	0	0	0	0	0	0	0	0
D_0__Bacteria	D_1__Bacteroidetes	D_2__Sphingobacteriia	D_3__Sphingobacteriales	D_4__Saprospiraceae	0	0	0	0.00150471	0	0.00032175	0	0.00222818	0.000116878	0.000335016	0	0	0	0	0	0	0	0	0
D_0__Bacteria	D_1__Bacteroidetes	D_2__Sphingobacteriia	D_3__Sphingobacteriales	D_4__Sphingobacteriaceae	0.00139912	0.010182	0.000617184	0.0155154	0.00942082	0.00853876	0.000629998	0.00623194	0.00769597	0.00426587	0.00331418	0.00144299	0	0.00152513	0	0.00215937	0	0	0.00899698
D_0__Bacteria	D_1__Bacteroidetes	D_2__Sphingobacteriia	D_3__Sphingobacteriales	D_4__env.OPS 17	0	0.000866551	0	0	0	0.00101475	0	0.000661491	0	0	0	0	0	0	0	0	0	0	0
D_0__Bacteria	D_1__Bacteroidetes	D_2__Sphingobacteriia	D_3__Sphingobacteriales	D_4__uncultured	0	0	0	0.000184352	0.000993976	7.42501e-05	0	0	0	0	0	0	0	0	0	0	0	0	0
D_0__Bacteria	D_1__Bacteroidetes	D_2__WCHB1-32	D_3__uncultured bacterium	D_4__uncultured bacterium	0	0	0	0	0	0	0	0	0	0.000234511	0	0	0	0	0	0	0	0	0
D_0__Bacteria	D_1__Bacteroidetes	D_2__WCHB1-32	D_3__uncultured soil bacterium	D_4__uncultured soil bacterium	0	0	0	0.00325356	0	0	0	0	0	0.000402019	0	0	0	0	0	0	0	0	0
D_0__Bacteria	D_1__Bacteroidetes	__	__	__	0	0	0	0.000398598	0	0	0.000764398	0	0	0	0	0	0	0.00948833	0	0	0	0	0
D_0__Bacteria	D_1__Chlamydiae	D_2__Chlamydiae	D_3__Chlamydiales	D_4__Parachlamydiaceae	0	0	0	0	0	0	0	0	0	0	0	0	0	0	0.00023116	0	0	0	0
D_0__Bacteria	D_1__Chlamydiae	D_2__Chlamydiae	D_3__Chlamydiales	D_4__cvE6	0	0	0	0	0	0	0	0	0	2.23344e-05	0	0	0	0	0	0	0	0	0
D_0__Bacteria	D_1__Chlamydiae	D_2__Chlamydiae	D_3__Chlamydiales	__	0	0	0	0	0	0	0	0	1.79812e-05	0	0	0	0	0	0	0	0	0	0
D_0__Bacteria	D_1__Chlorobi	D_2__Chlorobia	D_3__Chlorobiales	D_4__OPB56	0.000842652	0	0	0	0.000902163	0.00042075	0	0.00111409	0	0.000692366	0	0	0	0	0	0.000269922	0	0.00454643	0
D_0__Bacteria	D_1__Chlorobi	D_2__Chlorobia	D_3__Chlorobiales	D_4__SJA-28	0	0	0	0	0	0	0	0.000835567	0	0	0	0	0	0	0	0	0	0	0
D_0__Bacteria	D_1__Chloroflexi	D_2__Anaerolineae	D_3__Anaerolineales	D_4__Anaerolineaceae	0	0	0	0.000293966	0.0027025	0.00037125	0	0.00191484	0.000530447	0.000792871	0	0	0	0	0	0	0	0.000691382	0
D_0__Bacteria	D_1__Chloroflexi	D_2__Ardenticatenia	D_3__Ardenticatenales	D_4__uncultured Chloroflexus sp.	0	0	0	0	0	0.00037125	0	0.000139261	0	0.000390852	0	0	0	0	0	0	0	0	0
D_0__Bacteria	D_1__Chloroflexi	D_2__Ardenticatenia	D_3__Ardenticatenales	D_4__uncultured bacterium	0	0	0	0	0	0	0	6.96306e-05	0.000350634	0.000379685	0	0	0	0	0	0	0	0	0
D_0__Bacteria	D_1__Chloroflexi	D_2__Ardenticatenia	D_3__Ardenticatenales	__	0	0	0	0	0	0	0	0	0	0	0.000451042	0	0	0	0	0	0	0	0
D_0__Bacteria	D_1__Chloroflexi	D_2__Ardenticatenia	D_3__uncultured	D_4__uncultured organism	0	0	0	0	0	0	0	0.000208892	0	0	0	0	0	0	0	0	0	0	0
D_0__Bacteria	D_1__Chloroflexi	D_2__Caldilineae	D_3__Caldilineales	D_4__Caldilineaceae	0	0.00281629	0	0.000707511	0	0.000792001	0	0.00219336	0.000485494	0.00155224	0	0	0	0	0	0	0	0	0
D_0__Bacteria	D_1__Chloroflexi	D_2__Chloroflexia	D_3__Chloroflexales	D_4__Chloroflexaceae	0	0	0	0	0	0	0	0	0.000422559	0	0	0	0	0	0	0	0	0	0
D_0__Bacteria	D_1__Chloroflexi	D_2__Chloroflexia	D_3__Chloroflexales	D_4__FFCH7168	0	0	0	0	0	0.00027225	0	0.00170595	5.39437e-05	0.000212177	0	0	0	0	0	0	0	0	0
D_0__Bacteria	D_1__Chloroflexi	D_2__Chloroflexia	D_3__Chloroflexales	D_4__Roseiflexaceae	0	0.00129983	0	0	0	0.00017325	0	0.00247189	0.000179812	0.000122839	0	0	0	0	0	0	0	0	0
D_0__Bacteria	D_1__Chloroflexi	D_2__Chloroflexia	D_3__Chloroflexales	D_4__uncultured bacterium	0	0	0	0	0	0	0	0	0.0002877	0	0	0	0	0	0	0	0	0	0
D_0__Bacteria	D_1__Chloroflexi	D_2__Chloroflexia	D_3__Chloroflexales	__	0	0	0	0	0	0	0	0.000487414	0	0	0	0	0	0	0	0	0	0	0
D_0__Bacteria	D_1__Chloroflexi	D_2__Chloroflexia	D_3__Herpetosiphonales	D_4__Herpetosiphonaceae	0	0	0	0	0	0	0	0.000731121	0.000134859	0.00035735	0	0	0	0	0	0	0	0	0
D_0__Bacteria	D_1__Chloroflexi	D_2__Chloroflexia	D_3__Kallotenuales	D_4__AKIW781	0	0	0	0	0	7.42501e-05	0	0.00198447	0.00163629	0.000513691	9.80527e-05	0	0	0	0	0	0	0	0
D_0__Bacteria	D_1__Chloroflexi	D_2__Gitt-GS-136	D_3__uncultured Chloroflexi bacterium	D_4__uncultured Chloroflexi bacterium	0	0	0	0	0	0	0	0.000835567	0	0	0	0	0	0	0	0	0	0	0
D_0__Bacteria	D_1__Chloroflexi	D_2__Gitt-GS-136	D_3__uncultured bacterium	D_4__uncultured bacterium	0	0	0	0	0	0	0	0.000208892	0	0	0	0	0	0	0	0	0	0	0
D_0__Bacteria	D_1__Chloroflexi	D_2__Gitt-GS-136	__	__	0	0	0	0.000829582	0.000794383	0.00012375	0	0	0	0.000268013	0	0	0	0	0	0	0	0	0
D_0__Bacteria	D_1__Chloroflexi	D_2__JG30-KF-CM66	D_3__uncultured bacterium	D_4__uncultured bacterium	0	0	0	0	0	0	0	0.000417784	0	0	0	0	0	0	0	0	0	0	0
D_0__Bacteria	D_1__Chloroflexi	D_2__JG30-KF-CM66	D_3__uncultured soil bacterium	D_4__uncultured soil bacterium	0	0	0	0	0	0	0	0	0	0.000111672	0	0	0	0	0	0	0	0	0
D_0__Bacteria	D_1__Chloroflexi	D_2__JG30-KF-CM66	__	__	0	0	0	0	0	0	0	6.96306e-05	0	0	0	0	0	0	0	0	0	0	0
D_0__Bacteria	D_1__Chloroflexi	D_2__KD4-96	Ambiguous_taxa	Ambiguous_taxa	0	0	0	0	0	0.0002475	0	0.000348153	0	0	0	0	0	0	0	0	0	0	0
D_0__Bacteria	D_1__Chloroflexi	D_2__KD4-96	D_3__uncultured Chloroflexi bacterium	D_4__uncultured Chloroflexi bacterium	0	0	0	0	0	0	0	0.000139261	0	0	0	0	0	0	0	0	0	0	0
D_0__Bacteria	D_1__Chloroflexi	D_2__KD4-96	D_3__uncultured bacterium	D_4__uncultured bacterium	0	0	0	0.00118832	0	0	0	0.000139261	0	7.81704e-05	0	0	0	0	0	0	0	0	0
D_0__Bacteria	D_1__Chloroflexi	D_2__KD4-96	__	__	0	0	0	0.00144492	0	0.000618751	0.00232679	0.00344672	0.000800165	0.00140707	0.000666758	0	0	0	0	0	0	0	0
D_0__Bacteria	D_1__Chloroflexi	D_2__Ktedonobacteria	D_3__C0119	D_4__uncultured bacterium	0	0	0	0	0	0	0	0.000243707	0	0.000189842	0	0	0	0	0	0	0	0	0
D_0__Bacteria	D_1__Chloroflexi	D_2__Ktedonobacteria	D_3__C0119	D_4__uncultured candidate division SAM bacterium	0	0	0	0	0	0	0	0.000104446	0	5.5836e-05	0	0	0	0	0	0	0	0	0
D_0__Bacteria	D_1__Chloroflexi	D_2__Ktedonobacteria	D_3__C0119	D_4__uncultured soil bacterium	0	0	0	0	0	0	0	0	0	0.000167508	0	0	0	0	0	0	0	0	0
D_0__Bacteria	D_1__Chloroflexi	D_2__Ktedonobacteria	D_3__C0119	__	0	0	0	0	0	0	0	0	8.09156e-05	0	0	0	0	0	0	0	0	0	0
D_0__Bacteria	D_1__Chloroflexi	D_2__Ktedonobacteria	D_3__Ktedonobacterales	D_4__1959-1	0	0	0	0	0	0	0	0.000104446	0	0	0	0	0	0	0	0	0	0	0
D_0__Bacteria	D_1__Chloroflexi	D_2__S085	D_3__uncultured bacterium	D_4__uncultured bacterium	0	0	0	0	0	0	0	0	0	0.00055836	0	0	0	0	0	0	0	0	0
D_0__Bacteria	D_1__Chloroflexi	D_2__SBR2076	D_3__uncultured bacterium	D_4__uncultured bacterium	0	0	0	0	0	0	0	0	7.1925e-05	0	0	0	0	0	0	0	0	0	0
D_0__Bacteria	D_1__Chloroflexi	D_2__SHA-26	D_3__uncultured bacterium	D_4__uncultured bacterium	0	0	0	0	0	0	0	0.000208892	0	0	0	0	0	0	0	0	0	0	0
D_0__Bacteria	D_1__Chloroflexi	D_2__SJA-15	D_3__uncultured soil bacterium	D_4__uncultured soil bacterium	0	0	0	0	0	7.42501e-05	0	0	0.000206784	0	0	0	0	0	0	0	0	0	0
D_0__Bacteria	D_1__Chloroflexi	D_2__TK10	Ambiguous_taxa	Ambiguous_taxa	0	0	0	0	0	0	0	0	6.29344e-05	0	0	0	0	0	0	0	0	0	0
D_0__Bacteria	D_1__Chloroflexi	D_2__TK10	D_3__bacterium Ellin6543	D_4__bacterium Ellin6543	0	0	0	0	0	0	0	0	0	0.000189842	0	0	0	0	0	0	0	0	0
D_0__Bacteria	D_1__Chloroflexi	D_2__TK10	D_3__uncultured Chloroflexus sp.	D_4__uncultured Chloroflexus sp.	0	0	0	0	0	0	0	0.000557045	0	8.93376e-05	0	0	0	0	0	0	0	0	0
D_0__Bacteria	D_1__Chloroflexi	D_2__TK10	D_3__uncultured bacterium	D_4__uncultured bacterium	0	0	0	1.74387e-05	0.00143308	0	0	0	0	0.000480189	0	0	0	0	0	0	0	0	0
D_0__Bacteria	D_1__Chloroflexi	D_2__TK10	__	__	0	0	0	0	0	0	0	0.000348153	0	7.81704e-05	0.000196105	0	0	0	0	0	0	0	0
D_0__Bacteria	D_1__Chloroflexi	D_2__Thermomicrobia	D_3__AKYG1722	D_4__uncultured bacterium	0	0	0	0	0	0	0	0	0.000242747	0.000100505	0	0	0	0	0	0	0	0	0
D_0__Bacteria	D_1__Chloroflexi	D_2__Thermomicrobia	D_3__AKYG1722	__	0	0	0	0	0	0	0	0.000487414	0.000314672	0.000100505	0	0	0	0	0	0	0	0	0
D_0__Bacteria	D_1__Chloroflexi	D_2__Thermomicrobia	D_3__JG30-KF-CM45	Ambiguous_taxa	0	0.00238302	0	0.00260833	0.00256677	0.001386	0	0	0.00629344	0.00101621	0.000274547	0.000148252	0	0	0	0	0	0	0
D_0__Bacteria	D_1__Chloroflexi	D_2__Thermomicrobia	D_3__JG30-KF-CM45	D_4__uncultured Chloroflexi bacterium	0	0	0	0	0	9.90001e-05	0	0.000278522	8.99062e-05	0.000189842	0	0	0	0	0	0	0	0	0
D_0__Bacteria	D_1__Chloroflexi	D_2__Thermomicrobia	D_3__JG30-KF-CM45	D_4__uncultured bacterium	0	0	0	0.000904319	0.00100595	0.000940501	0	0.000974829	0.00087209	0.00101621	0	0.000316271	0	0	0	0	0	0	0.000529234
D_0__Bacteria	D_1__Chloroflexi	D_2__Thermomicrobia	D_3__JG30-KF-CM45	D_4__uncultured soil bacterium	0	0	0	0	0	0	0	0	8.99062e-05	0.000178675	0	0	0	0	0	0	0	0	0
D_0__Bacteria	D_1__Chloroflexi	D_2__Thermomicrobia	D_3__JG30-KF-CM45	__	0	0	0	0.000366212	0	0	0	0	0	0	0	0	0	0	0	0	0	0	0
D_0__Bacteria	D_1__Chloroflexi	__	__	__	0	0	0	0	0	0	0	0	0	5.5836e-05	0	0	0	0	0	0	0	0	0
D_0__Bacteria	D_1__Cyanobacteria	D_2__Cyanobacteria	D_3__SubsectionI	D_4__FamilyI	0	0	0	0	0	0	0	0.000940013	0	6.70032e-05	0	0	0	0	0	0	0	0	0
D_0__Bacteria	D_1__Cyanobacteria	D_2__Cyanobacteria	D_3__SubsectionII	D_4__FamilyII	0	0	0	0.00110611	0	0.00106425	0.00602278	0.00121854	0.040296	0.00969313	0.000647148	0	0	0.00398785	0	5.99826e-05	0	0	0
D_0__Bacteria	D_1__Cyanobacteria	D_2__Cyanobacteria	D_3__SubsectionIII	D_4__FamilyI	0	0	0	0.00590672	0.00190013	0.000569251	0	0.00518748	0.00870292	0.000971546	0.000294158	0	0	0	0	0	0	0	0.00365423
D_0__Bacteria	D_1__Cyanobacteria	D_2__Cyanobacteria	D_3__SubsectionIV	D_4__FamilyI	0	0	0	0	0	0	0	0	0.00058439	0.000134006	0	0	0	0	0	0	0	0	0
D_0__Bacteria	D_1__Cyanobacteria	D_2__Cyanobacteria	D_3__SubsectionIV	D_4__FamilyII	0	0	0	0	0	0.00042075	0	0.0016015	0.000836128	0	0.000196105	0	0	0	0	0	0	0	0
D_0__Bacteria	D_1__Cyanobacteria	D_2__Cyanobacteria	D_3__uncultured bacterium	D_4__uncultured bacterium	0	0	0	0	0	0	0	0	0	0.00681199	0	0	0	0	0	0	0	0	0
D_0__Bacteria	D_1__Cyanobacteria	D_2__Cyanobacteria	D_3__uncultured	D_4__Toxopsis calypsus PLF	0	0	0	0	0	0	0	0	0.00156437	0	0	0	0	0	0	0	0	0	0
D_0__Bacteria	D_1__Cyanobacteria	D_2__Cyanobacteria	D_3__uncultured	D_4__uncultured bacterium	0	0	0	0	0	0.0004455	0	0	0.00199592	0.00614196	0	0	0	0	0	0.0272921	0	0	0
D_0__Bacteria	D_1__Cyanobacteria	D_2__Cyanobacteria	D_3__uncultured	__	0	0	0	0	0	0.00017325	0	0	0.000368616	0.00869925	0	0	0	0	0	0	0	0	0
D_0__Bacteria	D_1__Cyanobacteria	D_2__ML635J-21	D_3__uncultured bacterium	D_4__uncultured bacterium	0	0	0	0	0	0.00027225	0	0.000348153	0	0	0	0	0	0	0	0	0	0	0
D_0__Bacteria	D_1__Cyanobacteria	D_2__ML635J-21	D_3__uncultured cyanobacterium	D_4__uncultured cyanobacterium	0	0	0	0.000328843	0	0	0	0	0	0	0	0	0	0	0	0	0	0	0
D_0__Bacteria	D_1__Cyanobacteria	D_2__ML635J-21	D_3__uncultured soil bacterium	D_4__uncultured soil bacterium	0	0	0	0	0	9.90001e-05	0	0	0	0	0	0	0	0	0	0	0	0	0
D_0__Bacteria	D_1__Cyanobacteria	D_2__ML635J-21	__	__	0	0	0	0	0	0	0	0.000557045	0	0	0	0	0	0	0	0	0	0	0
D_0__Bacteria	D_1__Cyanobacteria	D_2__Melainabacteria	D_3__Gastranaerophilales	Ambiguous_taxa	0	0	0	0	0	0	0	0	0	0	0.000235326	0	0	0	0	0	0	0	0
D_0__Bacteria	D_1__Cyanobacteria	D_2__Melainabacteria	D_3__Gastranaerophilales	D_4__uncultured bacterium	0.000577667	0	0	0	0	0.000866251	0	0	0	0	0	0	0	0	0	0	0	0	0
D_0__Bacteria	D_1__Cyanobacteria	D_2__Melainabacteria	D_3__Gastranaerophilales	D_4__uncultured rumen bacterium 4C0d-2	0	0	0	0	0	0.00017325	0	0	0	0	0	0	0	0	0	0	0	0	0
D_0__Bacteria	D_1__Cyanobacteria	D_2__Melainabacteria	D_3__Gastranaerophilales	__	0	0	0	0	0	0.0004455	0	0	5.39437e-05	0	0	0	0	0	0	0	0	0	0
D_0__Bacteria	D_1__Deinococcus-Thermus	D_2__Deinococci	D_3__Deinococcales	D_4__Deinococcaceae	0	0	0	0.00633272	0.00985993	0.0195278	0	0.00389931	0.0168844	0.00764953	0.0061381	0	0.01332	0.0091508	0.0194505	0	0	0	0
D_0__Bacteria	D_1__Deinococcus-Thermus	D_2__Deinococci	D_3__Deinococcales	D_4__Trueperaceae	0.00494462	0	0.00284771	0.0018485	0.000251488	0.0004455	0.00353639	0.00194966	0.00632041	0.00249028	0.000588316	0	0	0	0	0.00410881	0.00417077	0.000124149	0
D_0__Bacteria	D_1__Deinococcus-Thermus	D_2__Deinococci	D_3__Thermales	D_4__Thermaceae	0	0	0	0	0	0	0	0.000313338	0	0	0	0	0	0	0	0	0	0	0
D_0__Bacteria	D_1__Elusimicrobia	D_2__Elusimicrobia	D_3__Lineage IIa	D_4__uncultured bacterium	0	0	0	0	0	0	0	0	0	6.70032e-05	0	0	0	0	0	0	0	0	0
D_0__Bacteria	D_1__Elusimicrobia	D_2__Elusimicrobia	D_3__Lineage IIa	__	0	0	0	0	0	0	0	0.000104446	0	0	0	0	0	0	0	0	0	0	0
D_0__Bacteria	D_1__Elusimicrobia	D_2__Elusimicrobia	D_3__Lineage IIb	D_4__uncultured soil bacterium	0	0	0	0	0	0	0	0	0	8.93376e-05	0	0	0	0	0	0	0	0	0
D_0__Bacteria	D_1__FBP	D_2__uncultured bacterium	D_3__uncultured bacterium	D_4__uncultured bacterium	0	0	0	0	0	0	0	0	0.000179812	0.000234511	0	0	0	0	0	0	0	0	0
D_0__Bacteria	D_1__FBP	D_2__uncultured soil bacterium	D_3__uncultured soil bacterium	D_4__uncultured soil bacterium	0	0	0	0	0	0	0	0	0.00014385	8.93376e-05	0	0	0	0	0	0	0	0	0
D_0__Bacteria	D_1__FBP	__	__	__	0	0	0	0	0	0	0	0	2.69719e-05	0	0	0	0	0	0	0	0	0	0
D_0__Bacteria	D_1__Fibrobacteres	D_2__Fibrobacteria	D_3__Fibrobacterales	D_4__Fibrobacteraceae	0	0	2.16556e-05	0	0	0.00111375	0.00920637	0	0.000134859	0	0.000215716	0	0	0	0	0	0	0	0
D_0__Bacteria	D_1__Firmicutes	D_2__Bacilli	D_3__Bacillales	D_4__Alicyclobacillaceae	0	0	0	0	0	4.95e-05	0	0	0.000548428	0.0105195	0	0	0	0	0	0	0	0	0
D_0__Bacteria	D_1__Firmicutes	D_2__Bacilli	D_3__Bacillales	D_4__Bacillaceae	0.00716519	0.0034662	0.000129933	0.0126281	0.00285419	0.0024255	0.00534238	0.00282004	0.0104381	0.0137133	0.00364756	0.0113067	0.00329419	0.0244771	0.0218942	0.0229134	0.0203616	0.00025472	0.00758569
D_0__Bacteria	D_1__Firmicutes	D_2__Bacilli	D_3__Bacillales	D_4__Family XI	0.0133923	0.0034662	0	0	0.00477428	0.0035145	0	0.00334227	0.000467512	0.00255729	0.000294158	0	0	0	0	0	5.18108e-05	0.00114303	0.00186492
D_0__Bacteria	D_1__Firmicutes	D_2__Bacilli	D_3__Bacillales	D_4__Family XII	0	0	0	0	0	0	0	0.00229781	0.00106988	0.00608612	0.00403977	0	0	0	0	0	0	0	0
D_0__Bacteria	D_1__Firmicutes	D_2__Bacilli	D_3__Bacillales	D_4__Listeriaceae	0	0.00108319	0.00866223	0.00533374	0.000271447	0	0	0	0	0.00020101	0	0	0	0.0134762	0.000165115	0.00683802	0	0	7.56048e-05
D_0__Bacteria	D_1__Firmicutes	D_2__Bacilli	D_3__Bacillales	D_4__Paenibacillaceae	0	0	0	0.00375679	0.00670635	0.000594001	0	0.00121854	0.000557419	0.00228928	0.00190222	0	0.000429676	0	0	0	0.00119165	4.70911e-05	0.0014869
D_0__Bacteria	D_1__Firmicutes	D_2__Bacilli	D_3__Bacillales	D_4__Planococcaceae	0.0143092	0.00823224	0.0107195	0.0231386	0.0118838	0.011286	0.0642514	0.00247189	0.0257402	0.00445571	0.00280431	0.0105654	0	0.00375033	0.010138	0.0299313	0.0361898	0.000177662	0
D_0__Bacteria	D_1__Firmicutes	D_2__Bacilli	D_3__Bacillales	D_4__Staphylococcaceae	0.028523	0.0205806	0.111938	0.083155	0.0469125	0.0850411	0.053533	0.0132646	0.0702258	0.0301179	0.0247289	0.0673954	0.235176	0.0534172	0.0313057	0.0511352	0.0749443	0.000903292	0.0352571
D_0__Bacteria	D_1__Firmicutes	D_2__Bacilli	D_3__Bacillales	D_4__Thermoactinomycetaceae	0	0	0	0	0	0	0	0	0.000755212	3.35016e-05	0	0	0	0	0	0	0	0	0
D_0__Bacteria	D_1__Firmicutes	D_2__Bacilli	D_3__Bacillales	D_4__uncultured	0	0	0	0	0	0	0	0	1.79812e-05	0	0	0	0	0	0	0	0	0	0
D_0__Bacteria	D_1__Firmicutes	D_2__Bacilli	D_3__Bacillales	__	0.00382638	0	0	0.0014773	0.00126942	0.00146025	0	0	0.001915	8.93376e-05	0	0	0	0	0	0	0.0371224	0	0
D_0__Bacteria	D_1__Firmicutes	D_2__Bacilli	D_3__Lactobacillales	D_4__Aerococcaceae	0.00185489	0.00888215	0.0467111	0.0117013	0.0163627	0.0130928	0.00518278	0.0140654	0.00787579	0.0144839	0.00870708	0.00636496	0.0130335	0.0374158	0.00056139	0.0506853	0.0212942	0.00218331	0.0437752
D_0__Bacteria	D_1__Firmicutes	D_2__Bacilli	D_3__Lactobacillales	D_4__Carnobacteriaceae	0.0169431	0.00519931	0.0068215	0.0108967	0.00735303	0.002673	0.0129864	0.00316819	0.00458522	0.00693483	0.00105897	0.0284249	0.00171871	0.0239146	0.0291923	0	0.00753847	7.06366e-05	0
D_0__Bacteria	D_1__Firmicutes	D_2__Bacilli	D_3__Lactobacillales	D_4__Enterococcaceae	0	0.00108319	0	0.00475577	3.1935e-05	0.0010395	0.0010332	0.00104446	0.0002877	0.000781704	0.000960916	0.00315283	0	0.00933832	0	0	0	0.00012843	0.00609879
D_0__Bacteria	D_1__Firmicutes	D_2__Bacilli	D_3__Lactobacillales	D_4__Lactobacillaceae	0.00580847	0.00216638	0.00707054	0.0259811	0.0134766	0.021285	0.00764398	0.00275041	0.000350634	0.000971546	0.000411821	0.00458593	0	0.0241021	0.00307113	0.00494856	0.0196363	6.42151e-06	0.000680444
D_0__Bacteria	D_1__Firmicutes	D_2__Bacilli	D_3__Lactobacillales	D_4__Leuconostocaceae	0	0	0	0.00165169	0	0.001188	0	0.00128817	0.00163629	0.000703533	0.00209833	0	0	0	0	0	0.00204653	6.63556e-05	0
D_0__Bacteria	D_1__Firmicutes	D_2__Bacilli	D_3__Lactobacillales	D_4__Rs-D42	0	0	0	0	0.000435114	0	0	0	0	0	0	0	0	0	0	0	0	0	0
D_0__Bacteria	D_1__Firmicutes	D_2__Bacilli	D_3__Lactobacillales	D_4__Streptococcaceae	0.017489	0.0214471	0.0163283	0.023181	0.0133847	0.017721	0.0430499	0.0530585	0.010555	0.050029	0.0362599	0.0105556	0.0237754	0.00621304	0.00607622	0.0156555	0.00930004	0.00646646	0.00534274
D_0__Bacteria	D_1__Firmicutes	D_2__Bacilli	D_3__Lactobacillales	__	0.0100164	0	0	0.00843533	0.052533	0.0786061	0.00209999	0	6.29344e-05	0.00027918	0.000254937	0	0.0011458	0	0	0.00356897	0.00349723	0	0
D_0__Bacteria	D_1__Firmicutes	D_2__Bacilli	__	__	0	0	0	0	0.00286616	0	0	0	0	0	0	0	0	0.000200018	0	0.00152956	0.000155432	0	0
D_0__Bacteria	D_1__Firmicutes	D_2__Clostridia	D_3__Clostridiales	D_4__Christensenellaceae	0.00886109	0.00194974	0	0.00216489	0.00636304	0.00215325	0.0001428	0.000417784	0.000242747	0.000223344	0.000451042	0	0	0.0242646	0	0.00959722	0	0.00319577	0.00652722
D_0__Bacteria	D_1__Firmicutes	D_2__Clostridia	D_3__Clostridiales	D_4__Clostridiaceae 1	0.0162489	0.00476603	2.16556e-05	0.00618076	0.114243	0.0314078	0.00167159	0.00142743	0.0055562	0.00020101	0.000862864	0.00652309	0.000429676	0	0.00221254	0.0062082	0.0302057	0.000164819	0
D_0__Bacteria	D_1__Firmicutes	D_2__Clostridia	D_3__Clostridiales	D_4__Clostridiaceae 2	0	0	0	0	0	0.0003465	0	0	0	0	0	0	0	0	0	0	0	0	0
D_0__Bacteria	D_1__Firmicutes	D_2__Clostridia	D_3__Clostridiales	D_4__Clostridiales vadinBB60 group	0.000233187	0.00909879	0	0	0.00593991	0.001287	0	0	0	0.000256845	0.000176495	0	0	0	0	0	0	9.20416e-05	0
D_0__Bacteria	D_1__Firmicutes	D_2__Clostridia	D_3__Clostridiales	D_4__Defluviitaleaceae	0	0.0108319	0	0	0.000239512	0	0.000209999	0.000835567	0.000206784	0.00145174	0	0	0	0	0	0.010347	0	0.0117214	0
D_0__Bacteria	D_1__Firmicutes	D_2__Clostridia	D_3__Clostridiales	D_4__Eubacteriaceae	0	0	0	0	0	0	0	0	5.39437e-05	0	0	0	0	0	0	0	0.00738304	0	0
D_0__Bacteria	D_1__Firmicutes	D_2__Clostridia	D_3__Clostridiales	D_4__Family XI	0.0225608	0.02513	0.0239944	0.005685	0.00145304	0.00190575	0.00751798	0.00125335	0.000961997	0.00326082	0.00127468	0.000158136	0.0067316	0	0.000165115	0.0072579	0.00839335	0.0156278	0
D_0__Bacteria	D_1__Firmicutes	D_2__Clostridia	D_3__Clostridiales	D_4__Family XII	0.00590916	0.00671577	0	0.000762319	0.00141711	0.00037125	0	0.00229781	0.000970987	0.00235628	0	0	0	0	0	0	0	0.00808682	0
D_0__Bacteria	D_1__Firmicutes	D_2__Clostridia	D_3__Clostridiales	D_4__Family XIII	0.0125921	0.00151646	0	0.00102888	0.00225541	0.0047025	0	0.00104446	0.000881081	0.000681199	0.000117663	0.00162089	0.00358064	0	0	0.020664	0.00189109	0.00274626	0.00854335
D_0__Bacteria	D_1__Firmicutes	D_2__Clostridia	D_3__Clostridiales	D_4__Gracilibacteraceae	0	0	0	0	0	0	0	0	8.09156e-05	0.000256845	0	0	0	0	0	0	0	0	0
D_0__Bacteria	D_1__Firmicutes	D_2__Clostridia	D_3__Clostridiales	D_4__Heliobacteriaceae	0	0	0	0	0	0	0	0	0.000134859	0	0	0	0	0	0	0	0	0	0
D_0__Bacteria	D_1__Firmicutes	D_2__Clostridia	D_3__Clostridiales	D_4__Lachnospiraceae	0.0287986	0.0142981	0.00464512	0.00853996	0.0165383	0.03168	0.00996237	0.00738084	0.00235554	0.0340264	0.0275332	0.0349677	0.00558579	0.00068756	0.00208044	0.00335903	0.0116833	0.00896871	0.00665323
D_0__Bacteria	D_1__Firmicutes	D_2__Clostridia	D_3__Clostridiales	D_4__Peptococcaceae	0.00470083	0.00259965	0	0	0	0.0025245	0	0.00233263	0.000296691	0.00396435	0.000627537	0	0.0011458	0.00402535	0	0	0	0.0124963	0.00335181
D_0__Bacteria	D_1__Firmicutes	D_2__Clostridia	D_3__Clostridiales	D_4__Peptostreptococcaceae	0.0397583	0.0311958	0.078404	0.017349	0.0104348	0.0124245	0.0391607	0.00912161	0.00227463	0.00929111	0.000882474	0.0150822	0.00859353	0.0289025	0.0337824	0.0142159	0.0254132	0.0637934	0.0556452
D_0__Bacteria	D_1__Firmicutes	D_2__Clostridia	D_3__Clostridiales	D_4__Ruminococcaceae	0.0286502	0.000433276	0.00427697	0.00401837	0.0217996	0.024255	0.0287951	0.00442154	0.00132162	0.0108545	0.0105505	0.0214966	0	0	0.0070669	0.0160154	0.0253355	0.00122009	0
D_0__Bacteria	D_1__Firmicutes	D_2__Clostridia	D_3__Clostridiales	D_4__Syntrophomonadaceae	0	0	0	0	0	0	0	0	7.1925e-05	0	0	0	0	0	0	0	0	0	0
D_0__Bacteria	D_1__Firmicutes	D_2__Clostridia	D_3__Clostridiales	__	0	0	0	0.00117088	0	0	0	0	0.000260728	0	0	0	0	0	0	0	0	0	0
D_0__Bacteria	D_1__Firmicutes	D_2__Clostridia	D_3__Halanaerobiales	D_4__ODP1230B8.23	0	0	0	0	0	0.0001485	0	0.00107927	0.00181611	0.000223344	0	0	0	0	0	0	0	0	0
D_0__Bacteria	D_1__Firmicutes	D_2__Clostridia	D_3__Thermoanaerobacterales	D_4__SRB2	0	0	0	0	0	0	0	0	8.09156e-05	0	0	0	0	0	0	0	0	0	0
D_0__Bacteria	D_1__Firmicutes	D_2__Clostridia	D_3__Thermoanaerobacterales	D_4__Thermoanaerobacteraceae	0	0	0	0	0	0	0	0	0.000107887	0	0	0	0	0	0	0	0	0	0
D_0__Bacteria	D_1__Firmicutes	D_2__Clostridia	__	__	0	0	0	0	0	0	0	0	0.000197794	0	0	0	0	0	0	0	0	0	0
D_0__Bacteria	D_1__Firmicutes	D_2__Erysipelotrichia	D_3__Erysipelotrichales	D_4__Erysipelotrichaceae	0.0223594	0.00151646	0	0.0040383	0.00330926	0.00846451	0.0106428	0.00247189	0.000953006	0.00875508	0.00196105	0.0122753	0.00544257	0.0045504	0.00875107	0.0251927	0.0160095	0.0039	0.0433972
D_0__Bacteria	D_1__Firmicutes	D_2__Negativicutes	D_3__Selenomonadales	D_4__Acidaminococcaceae	0	0	0	0.00108867	0.00526129	0.00215325	0	0.000313338	0.000179812	0.000134006	0.000176495	0	0	0	0	0	0.0086524	8.56201e-06	0
D_0__Bacteria	D_1__Firmicutes	D_2__Negativicutes	D_3__Selenomonadales	D_4__Veillonellaceae	0	0	0.000963673	0.00108867	0.000826318	0.000618751	0.00241919	0.00153187	0.000988969	0.0170858	0.00807954	0.0293935	0.00214838	0	0	0	0	0.00264566	0
D_0__Bacteria	D_1__Fusobacteria	D_2__Fusobacteriia	D_3__Fusobacteriales	D_4__Fusobacteriaceae	0.0824792	0.191075	0	0.00816877	0.00406772	0.0123998	0.000344399	0.00543119	0.00146547	0.00996114	0.00252976	0.0387926	0.0181896	0.00657558	0.00346741	0	0.000207243	0.111381	0.00115927
D_0__Bacteria	D_1__Fusobacteria	D_2__Fusobacteriia	D_3__Fusobacteriales	D_4__Leptotrichiaceae	0.0307223	0.0797227	0	0.00135523	0.000566846	0.003168	0	0.000835567	4.49531e-05	0.00238978	5.88316e-05	0	0	0.00513795	0	0.000869748	0	0.00110664	0
D_0__Bacteria	D_1__Gemmatimonadetes	D_2__BD2-11 terrestrial group	D_3__uncultured Gemmatimonadales bacterium	D_4__uncultured Gemmatimonadales bacterium	0	0	0	0	0	0	0	0	0	2.23344e-05	0	0	0	0	0	0	0	0	0
D_0__Bacteria	D_1__Gemmatimonadetes	D_2__BD2-11 terrestrial group	D_3__uncultured soil bacterium	D_4__uncultured soil bacterium	0	0	0	0	0	0	0	0	0	0.000100505	0	0	0	0	0	0	0	0	0
D_0__Bacteria	D_1__Gemmatimonadetes	D_2__Gemmatimonadetes	D_3__Gemmatimonadales	D_4__Gemmatimonadaceae	0	0	0	0.000343791	0	0.001188	0	0.00330745	0.00208582	0.00251262	0.0007452	0	0	0	0	0	0	0	0
D_0__Bacteria	D_1__Gemmatimonadetes	D_2__Longimicrobia	D_3__Longimicrobiales	D_4__Longimicrobiaceae	0	0	0	0	0	0.00017325	0	0.00059186	0.000638334	0.000826372	0.000117663	0	0	0	0	0	0	0	0
D_0__Bacteria	D_1__Gemmatimonadetes	D_2__S0134 terrestrial group	Ambiguous_taxa	Ambiguous_taxa	0	0	0	0	0	0	0	0	3.59625e-05	7.81704e-05	0	0	0	0	0	0	0	0	0
D_0__Bacteria	D_1__Gemmatimonadetes	D_2__S0134 terrestrial group	D_3__uncultured Gemmatimonadetes bacterium	D_4__uncultured Gemmatimonadetes bacterium	0	0	0	0	0	0	0	0	1.79812e-05	0	0	0	0	0	0	0	0	0	0
D_0__Bacteria	D_1__Gemmatimonadetes	D_2__S0134 terrestrial group	D_3__uncultured bacterium	D_4__uncultured bacterium	0	0	0	0.000336317	0	0.00012375	0	0	0.00014385	0.000156341	9.80527e-05	0	0	0	0	0	0	0	0
D_0__Bacteria	D_1__Gemmatimonadetes	D_2__S0134 terrestrial group	__	__	0	0	0	0	0	0	0	0.000208892	0	0	0	0	0	0	0	0	0	0	0
D_0__Bacteria	D_1__Gracilibacteria	Ambiguous_taxa	Ambiguous_taxa	Ambiguous_taxa	0	0	0	0	0	0	0	0	0	0.000156341	0	0	0	0	0	0	0	8.34796e-05	0
D_0__Bacteria	D_1__Gracilibacteria	D_2__Gracilibacteria bacterium canine oral taxon 394	D_3__Gracilibacteria bacterium canine oral taxon 394	D_4__Gracilibacteria bacterium canine oral taxon 394	0	0	0	0.00105628	0.00562854	0.000990001	0.00559438	0.00167113	0.00112383	0.00195426	0	0	0.000859353	0	0	0	0	0.000518002	0
D_0__Bacteria	D_1__Gracilibacteria	D_2__Gyrodactylus salaris (gyrodactylosis fluke)	D_3__Gyrodactylus salaris (gyrodactylosis fluke)	D_4__Gyrodactylus salaris (gyrodactylosis fluke)	0	0	0	0.00153211	0	0	0	0	0	0	0	0	0	0	0	0	0	0	0
D_0__Bacteria	D_1__Gracilibacteria	__	__	__	0	0	0	0.000366212	0	0.00017325	0	0.000417784	2.69719e-05	0.000312681	0	0	0	0	0	0	0	0.000147695	0
D_0__Bacteria	D_1__Latescibacteria	D_2__uncultured Acidobacterium sp.	D_3__uncultured Acidobacterium sp.	D_4__uncultured Acidobacterium sp.	0	0	0	0	0	0	0	0.000174077	0	0	0	0	0	0	0	0	0	0	0
D_0__Bacteria	D_1__Lentisphaerae	D_2__Lentisphaeria	D_3__Victivallales	D_4__Victivallaceae	0	0	0	0	0.000790391	0.00141075	0	0	0	0	0	0	0	0	0	0	0	0	0
D_0__Bacteria	D_1__Lentisphaerae	D_2__Lentisphaeria	D_3__Victivallales	D_4__vadinBE97	0	0	0	0	0.000582813	0.00012375	0	0	0	0	0	0	0	0	0	0	0	0	0
D_0__Bacteria	D_1__Lentisphaerae	D_2__Oligosphaeria	D_3__Oligosphaerales	D_4__Oligosphaeraceae	0	0	0	0	0	0.00022275	0	0	0	0	0	0	0	0	0	0	0	0	0
D_0__Bacteria	D_1__Nitrospirae	D_2__Nitrospira	D_3__Nitrospirales	D_4__0319-6A21	0	0	0	0	0	0	0	0	4.49531e-05	0	0	0	0	0	0	0	0	0	0
D_0__Bacteria	D_1__Nitrospirae	D_2__Nitrospira	D_3__Nitrospirales	D_4__Nitrospiraceae	0	0	0	0	0	0.00027225	0	0.000452599	6.29344e-05	0.000111672	0	0	0	0	0	0	0	0	0
D_0__Bacteria	D_1__Parcubacteria	D_2__Candidatus Azambacteria	__	__	0	0	0	0	0	4.95e-05	0	0	0	0	0	0	0	0	0	0	0	0	0
D_0__Bacteria	D_1__Parcubacteria	D_2__uncultured bacterium	D_3__uncultured bacterium	D_4__uncultured bacterium	0	0	0	0	0	0	0	0	0	0.000189842	0	0	0	0	0	0	0	0	0
D_0__Bacteria	D_1__Planctomycetes	D_2__OM190	D_3__uncultured bacterium	D_4__uncultured bacterium	0	0	0	0	0	0	0	0.000174077	0	0	0	0	0	0	0	0	0	0	0
D_0__Bacteria	D_1__Planctomycetes	D_2__OM190	__	__	0	0.00368284	0	0	0	0	0	0	0	0	0	0	0	0	0	0	0	0	0
D_0__Bacteria	D_1__Planctomycetes	D_2__Phycisphaerae	D_3__CPla-3 termite group	D_4__uncultured bacterium	0	0	0	0	0	0	0	0	2.69719e-05	0	0	0	0	0	0	0	0	0	0
D_0__Bacteria	D_1__Planctomycetes	D_2__Phycisphaerae	D_3__Phycisphaerales	D_4__Phycisphaeraceae	0	0	0	0	0	0	0	0	0	0	0.000431432	0	0	0	0	0	0	0	0
D_0__Bacteria	D_1__Planctomycetes	D_2__Phycisphaerae	D_3__Tepidisphaerales	D_4__Tepidisphaeraceae	0	0	0	0	0	0.00027225	0	0.00121854	0.00104291	0.00166391	7.84421e-05	0	0	0	0.00023116	0	0	0	0
D_0__Bacteria	D_1__Planctomycetes	D_2__Pla4 lineage	D_3__uncultured bacterium	D_4__uncultured bacterium	0	0	0	0	0	0	0	0	0	0	0	0	0	0	0.000363252	0	0	0	0
D_0__Bacteria	D_1__Planctomycetes	D_2__Planctomycetacia	D_3__Planctomycetales	D_4__Planctomycetaceae	0	0.00671577	0	0.00112853	0.000786399	0.00106425	8.39997e-05	0.00856456	0.00285902	0.00280297	0	0.00068196	0	0	0.000495344	0	0	0	0
D_0__Bacteria	D_1__Proteobacteria	D_2__Alphaproteobacteria	D_3__4-Org1-14	D_4__uncultured alpha proteobacterium	0	0	0	0	0	0	0	0	0	0	0	0	0	0	0	0	0	0	0
D_0__Bacteria	D_1__Proteobacteria	D_2__Alphaproteobacteria	D_3__Alphaproteobacteria Incertae Sedis	D_4__Unknown Family	0	0	0	5.72985e-05	0	0	0	0	0	0	0	0	0	0	0	0	0	0	0
D_0__Bacteria	D_1__Proteobacteria	D_2__Alphaproteobacteria	D_3__Alphaproteobacteria Incertae Sedis	D_4__uncultured	0	0	0	0.000438458	0	0.00037125	0	0	0.00145648	0	0	0	0	0	0	0	0	0	0
D_0__Bacteria	D_1__Proteobacteria	D_2__Alphaproteobacteria	D_3__Caulobacterales	D_4__Caulobacteraceae	0.00130903	0	0.00126685	0.00188836	3.1935e-05	0.00452925	0	0.0018104	0.00475604	0.00199893	0.00243171	0.00284644	0.00100258	0.00122511	0.00756225	0	0	4.28101e-06	0.00418347
D_0__Bacteria	D_1__Proteobacteria	D_2__Alphaproteobacteria	D_3__Caulobacterales	D_4__Hyphomonadaceae	0	0	0	0	0	9.90001e-05	0	0.000348153	3.59625e-05	0	0	0	0	0	0	0	0	0	0.000126008
D_0__Bacteria	D_1__Proteobacteria	D_2__Alphaproteobacteria	D_3__Rhizobiales	D_4__1174-901-12	0	0	0	0	0	0	0	0	4.49531e-05	0.000189842	0	0	0	0	0	0	0	0	0
D_0__Bacteria	D_1__Proteobacteria	D_2__Alphaproteobacteria	D_3__Rhizobiales	D_4__A0839	0	0	0	0	0	0	0	0	0	0	0	0	0	0	0	0	0	0	0
D_0__Bacteria	D_1__Proteobacteria	D_2__Alphaproteobacteria	D_3__Rhizobiales	D_4__Aurantimonadaceae	0.00185489	0	0	0	0	0.000569251	0	0.00194966	0.00308378	0.000971546	0.000823642	0	0.000572902	0.00212519	0	0	0	2.35455e-05	0
D_0__Bacteria	D_1__Proteobacteria	D_2__Alphaproteobacteria	D_3__Rhizobiales	D_4__Bartonellaceae	0	0	0	0	0	0	0	0	0	0	0.000215716	0	0	0	0	0	0	0	0
D_0__Bacteria	D_1__Proteobacteria	D_2__Alphaproteobacteria	D_3__Rhizobiales	D_4__Beijerinckiaceae	0	0	0	0	0	0	0	0	0.000152841	0	0	0	0	0	0	0	0	0	0
D_0__Bacteria	D_1__Proteobacteria	D_2__Alphaproteobacteria	D_3__Rhizobiales	D_4__Bradyrhizobiaceae	0	0	0.00306426	0	0	0.000742501	0	0.00358598	0.00128566	0.000536025	0.000451042	0	0	0	0	0	0.000155432	0.00017124	0.000655242
D_0__Bacteria	D_1__Proteobacteria	D_2__Alphaproteobacteria	D_3__Rhizobiales	D_4__Brucellaceae	0	0.00454939	0	0.000909302	0	0	0.000193199	0	0.000530447	8.93376e-05	0	0	0	0	0	0	0	0	0
D_0__Bacteria	D_1__Proteobacteria	D_2__Alphaproteobacteria	D_3__Rhizobiales	D_4__D05-2	0	0	0	0	0	0	0	0	0	0	9.80527e-05	0	0	0	0	0	0	0	0
D_0__Bacteria	D_1__Proteobacteria	D_2__Alphaproteobacteria	D_3__Rhizobiales	D_4__Hyphomicrobiaceae	0	0	0.000400628	0.0027852	0.00136123	0.002772	0	0.0050134	0.00276012	0.00246795	0.000627537	0.00271796	0	0.000387534	0.0035995	0	0	6.42151e-05	0
D_0__Bacteria	D_1__Proteobacteria	D_2__Alphaproteobacteria	D_3__Rhizobiales	D_4__JG34-KF-361	0	0	0	0	0	0	0	0	7.1925e-05	5.5836e-05	0	0	0	0	0	0	0	0	0
D_0__Bacteria	D_1__Proteobacteria	D_2__Alphaproteobacteria	D_3__Rhizobiales	D_4__JG35-K1-AG5	0	0	0	0	0	0	0	0.000278522	0	0	0	0	0	0	0	0	0	0	0
D_0__Bacteria	D_1__Proteobacteria	D_2__Alphaproteobacteria	D_3__Rhizobiales	D_4__KF-JG30-B3	0	0	0	0	0	0	0	0	4.49531e-05	0	0	0	0	0	0	0	0	0	0
D_0__Bacteria	D_1__Proteobacteria	D_2__Alphaproteobacteria	D_3__Rhizobiales	D_4__MNG7	0	0	0	0	0	0	0	0.0020541	0	0.000268013	0	0	0	0	0	0	0	0	0
D_0__Bacteria	D_1__Proteobacteria	D_2__Alphaproteobacteria	D_3__Rhizobiales	D_4__Methylobacteriaceae	0	0.00238302	0.00114775	0.00255352	0.00891784	0.00665776	0.00795477	0.0151447	0.0102583	0.00920177	0.00362795	0.00431908	0.00515612	0.0445914	0.00234463	0	0	0.000184083	0
D_0__Bacteria	D_1__Proteobacteria	D_2__Alphaproteobacteria	D_3__Rhizobiales	D_4__Methylocystaceae	0	0	0	0	0	0.00012375	0	0.000487414	0	0	0	0	0	0	0	0	0	0	0
D_0__Bacteria	D_1__Proteobacteria	D_2__Alphaproteobacteria	D_3__Rhizobiales	D_4__P-102	0	0	0	0	0	0	0	0.000208892	0	0	0	0	0	0	0	0	0	0	0
D_0__Bacteria	D_1__Proteobacteria	D_2__Alphaproteobacteria	D_3__Rhizobiales	D_4__Phyllobacteriaceae	0	0	0	0	0.000183626	0.0030195	0.000184799	0.00365561	0.00142052	0.000446688	0.000568706	0.000316271	0	0	0	0.0030891	0	0	0
D_0__Bacteria	D_1__Proteobacteria	D_2__Alphaproteobacteria	D_3__Rhizobiales	D_4__Rhizobiaceae	0.00110234	0.00194974	0	0.00368952	7.98375e-06	0.00299475	0.00433439	0.00741566	0.00330855	0.00190959	0.00200027	0.00307376	0	0	0	0	0	1.07025e-05	0
D_0__Bacteria	D_1__Proteobacteria	D_2__Alphaproteobacteria	D_3__Rhizobiales	D_4__Rhizobiales Incertae Sedis	0	0	0	0	0	0.0002475	0	0.000452599	0.000161831	0.000212177	0	0	0	0	0	0	0	0	0
D_0__Bacteria	D_1__Proteobacteria	D_2__Alphaproteobacteria	D_3__Rhizobiales	D_4__Rhodobiaceae	0	0	0	0.000256597	0	0.000198	0	0.000139261	0.000170822	0	0	0	0	0	0	0	0	0	0
D_0__Bacteria	D_1__Proteobacteria	D_2__Alphaproteobacteria	D_3__Rhizobiales	D_4__Xanthobacteraceae	0	0	0	0.00066516	0	0.0001485	0	0.0038645	0.00113282	0.000815205	0.000176495	0	0	0	0.0134403	0	0	0.000122009	0
D_0__Bacteria	D_1__Proteobacteria	D_2__Alphaproteobacteria	D_3__Rhizobiales	D_4__alphaI cluster	0	0	0	0	0	0	0	0.000139261	0	0	0	0	0	0	0	0	0	0	0
D_0__Bacteria	D_1__Proteobacteria	D_2__Alphaproteobacteria	D_3__Rhizobiales	__	0	0	0	0	0	0.000297	0.000495598	0.0020541	0.000197794	0.00131773	0.000431432	0	0	0	0.000132092	0	0	0	0
D_0__Bacteria	D_1__Proteobacteria	D_2__Alphaproteobacteria	D_3__Rhodobacterales	D_4__Rhodobacteraceae	0.000201389	0.00519931	0.0240702	0.014215	0.0233405	0.032274	0.00738358	0.0151447	0.0177835	0.00935811	0.0039025	0.00553475	0.00443999	0.00448789	0.0269467	0.0023993	0.0369152	0.000663556	0.00902218
D_0__Bacteria	D_1__Proteobacteria	D_2__Alphaproteobacteria	D_3__Rhodospirillales	D_4__AKYH478	0	0	0	0	0	7.42501e-05	0	0	0	0	0	0	0	0	0	0	0	0	0
D_0__Bacteria	D_1__Proteobacteria	D_2__Alphaproteobacteria	D_3__Rhodospirillales	D_4__Acetobacteraceae	0	0.000649913	0.00288019	0.00310159	0.00197997	0.00504901	6.71998e-05	0.00424747	0.00792973	0.00292581	0.000921695	0	0	0	0	0	0	0	0.00705645
D_0__Bacteria	D_1__Proteobacteria	D_2__Alphaproteobacteria	D_3__Rhodospirillales	D_4__KCM-B-15	0	0	0	0	0	9.90001e-05	0	0	0	0	0	0	0	0	0	0	0	0	0
D_0__Bacteria	D_1__Proteobacteria	D_2__Alphaproteobacteria	D_3__Rhodospirillales	D_4__MSB-1E8	0	0.0017331	0	0	0	0	0	0	0	0.000156341	0	0	0	0	0	0	0	0	0
D_0__Bacteria	D_1__Proteobacteria	D_2__Alphaproteobacteria	D_3__Rhodospirillales	D_4__Rhodospirillaceae	0	0.00194974	0	0.00257096	0.00353281	0.00673201	0	0.0112802	0.00280507	0.00429937	0.0011178	0	0	0	0	0	0.00137299	0	0
D_0__Bacteria	D_1__Proteobacteria	D_2__Alphaproteobacteria	D_3__Rhodospirillales	D_4__Rhodospirillales Incertae Sedis	0	0	0	1.24562e-05	0	0.000198	0	0.000452599	0.0002877	0.000335016	0.000196105	0	0	0	0	0	0	0	0
D_0__Bacteria	D_1__Proteobacteria	D_2__Alphaproteobacteria	D_3__Rhodospirillales	__	0	0	0	0	0	0	0	0	3.59625e-05	0	0	0	0	0	0	0	0	0	0
D_0__Bacteria	D_1__Proteobacteria	D_2__Alphaproteobacteria	D_3__Rickettsiales	D_4__Anaplasmataceae	0	0	0	0	0	0	0	0	1.79812e-05	0	0	0	0	0	0	0	0	0	0
D_0__Bacteria	D_1__Proteobacteria	D_2__Alphaproteobacteria	D_3__Rickettsiales	D_4__Mitochondria	5.82967e-05	0.000649913	6.49667e-05	0.00126057	0.00173247	0.00363825	0.000688798	0.00309856	0.00343442	0.00216644	0.000254937	0.000523824	0.000429676	0	0.00023116	0	0	3.8529e-05	0
D_0__Bacteria	D_1__Proteobacteria	D_2__Alphaproteobacteria	D_3__Rickettsiales	D_4__Rickettsiaceae	0	0	0	0	0	0	0	0.000208892	0.000692278	0	0	0	0	0	0	0	0	0	0
D_0__Bacteria	D_1__Proteobacteria	D_2__Alphaproteobacteria	D_3__Rickettsiales	D_4__SM2D12	0	0	0	0	0	0	0	0	8.99062e-05	0.000692366	0.000117663	0	0	0	0	0	0	0	0
D_0__Bacteria	D_1__Proteobacteria	D_2__Alphaproteobacteria	D_3__Rickettsiales	D_4__[Caedibacter] caryophilus group	0	0	0	0	0	0	0.00304079	0	0	0	0	0	0	0	0	0	0	0	0
D_0__Bacteria	D_1__Proteobacteria	D_2__Alphaproteobacteria	D_3__SAR11 clade	D_4__LD12 freshwater group	0	0	0	0	0	0	0	0.000313338	0	0	0	0	0	0	0	0	0	0	0
D_0__Bacteria	D_1__Proteobacteria	D_2__Alphaproteobacteria	D_3__Sphingomonadales	D_4__7B-8	0	0	0	0	0	0	0	0	0.0002877	0.000122839	0	0	0	0	0	0	0	0	0
D_0__Bacteria	D_1__Proteobacteria	D_2__Alphaproteobacteria	D_3__Sphingomonadales	D_4__AKYG937	0	0	0	0	0	0	0	0	0	0	0.000176495	0	0	0	0	0	0	0	0
D_0__Bacteria	D_1__Proteobacteria	D_2__Alphaproteobacteria	D_3__Sphingomonadales	D_4__Ellin6055	0	0	0	0	0	0.0002475	0	0	0	0.000167508	0	0	0	0	0	0	0	0	0
D_0__Bacteria	D_1__Proteobacteria	D_2__Alphaproteobacteria	D_3__Sphingomonadales	D_4__Erythrobacteraceae	0	0	0	0.00122071	0.000590797	0.000742501	0.000697198	0.000905198	0.00383001	0.00176442	0.000509874	0.00258947	0	0	0	0	0	0	7.56048e-05
D_0__Bacteria	D_1__Proteobacteria	D_2__Alphaproteobacteria	D_3__Sphingomonadales	D_4__JG34-KF-161	0	0	0	9.4667e-05	0	0	0	0	0.0002877	0	0	0	0	0	0	0	0	0	0
D_0__Bacteria	D_1__Proteobacteria	D_2__Alphaproteobacteria	D_3__Sphingomonadales	D_4__MN 122.2a	0	0	0	0	0	0	0	0	0	0.000469022	0.000254937	0	0	0	0	0	0	0	0
D_0__Bacteria	D_1__Proteobacteria	D_2__Alphaproteobacteria	D_3__Sphingomonadales	D_4__Sphingomonadaceae	0.00546929	0.00151646	0.00619349	0.0220051	0.00821527	0.0126225	0.00246119	0.0323782	0.028779	0.0138585	0.00360834	0.00261912	0.00515612	0.0011751	0.00439205	0.00566836	0.000932594	0.000156257	0
D_0__Bacteria	D_1__Proteobacteria	D_2__Alphaproteobacteria	D_3__Sphingomonadales	__	0	0	0	0.000974074	0.00150893	0.00160875	0.0010836	0.005466	0.00304782	0.000625363	0.00113741	7.90678e-05	0	0	0	0	0	0	0
D_0__Bacteria	D_1__Proteobacteria	D_2__Alphaproteobacteria	__	__	0	0	0	0	0	0	0	0.000243707	0.000242747	0	0	0	0	0.00201268	0	0	0	0	0
D_0__Bacteria	D_1__Proteobacteria	D_2__Betaproteobacteria	D_3__B1-7BS	__	0	0	0	0	0	0	0	6.96306e-05	0	0	0	0	0	0	0	0	0	0	0
D_0__Bacteria	D_1__Proteobacteria	D_2__Betaproteobacteria	D_3__Burkholderiales	D_4__Alcaligenaceae	0	0	0	0.00100646	0.00452678	0.00126225	0	0.000870383	0.00122272	0.000926877	0.00135313	0	0	0	0	0.000779774	0	0.000192645	0
D_0__Bacteria	D_1__Proteobacteria	D_2__Betaproteobacteria	D_3__Burkholderiales	D_4__Burkholderiaceae	0.00148922	0	0.000281522	0.00170899	0.000818334	0.00495	0.00250319	0.00302893	0.00397386	0.00304864	0.000568706	0	0.00143225	0	0	0.00752782	0.00738304	0.000969648	0.000856855
D_0__Bacteria	D_1__Proteobacteria	D_2__Betaproteobacteria	D_3__Burkholderiales	D_4__Comamonadaceae	0.00152631	0.00671577	0.00342158	0.0144616	0.00892583	0.00658351	0.00305759	0.00964384	0.00669801	0.00706883	0.00160806	0.00794631	0.00415354	0	0.0135064	0.00473863	0.0072017	0.0147502	0.000680444
D_0__Bacteria	D_1__Proteobacteria	D_2__Betaproteobacteria	D_3__Burkholderiales	D_4__Oxalobacteraceae	0	0.00996534	0	0.00647722	0.00439505	0.00126225	0.00309959	0.00880827	0.00653618	0.00317148	0.00280431	0.00129474	0.00358064	0.00163764	0	0.0318208	0.00836744	0	0
D_0__Bacteria	D_1__Proteobacteria	D_2__Betaproteobacteria	D_3__Hydrogenophilales	D_4__Hydrogenophilaceae	0	0	0	0	0	0	0	0	0	0	0	0	0	0	0.00161812	0	0	0	0
D_0__Bacteria	D_1__Proteobacteria	D_2__Betaproteobacteria	D_3__Methylophilales	D_4__Methylophilaceae	0	0.0017331	0	0	0	0.000792001	0	0	0.000134859	0.000402019	0	0	0	0	0	0	0.00435211	0	0
D_0__Bacteria	D_1__Proteobacteria	D_2__Betaproteobacteria	D_3__Neisseriales	D_4__Neisseriaceae	0.00569188	0.0249133	0	0.00459135	0.0190133	0.0102218	0.00719038	0.0498555	0.0123801	0.0289565	0.000451042	0.00302434	0.0117445	0.00216269	0.000693481	0.000809765	0	0.0157862	0.000277218
D_0__Bacteria	D_1__Proteobacteria	D_2__Betaproteobacteria	D_3__Nitrosomonadales	D_4__Gallionellaceae	0	0	0	3.73686e-05	0	0	0	0	0	0	0	0.000948813	0	0	0	0	0	0	0
D_0__Bacteria	D_1__Proteobacteria	D_2__Betaproteobacteria	D_3__Nitrosomonadales	D_4__Nitrosomonadaceae	0	0	0	0	0	0.000297	0	0.000626675	0.000602372	0.000446688	0.000137274	0	0	0	0	0	0	0	0
D_0__Bacteria	D_1__Proteobacteria	D_2__Betaproteobacteria	D_3__Rhodocyclales	D_4__Rhodocyclaceae	0	0	0	0	0	4.95e-05	0	0.00107927	0.00311076	0.000122839	0	0	0.000286451	0	0	0	0	0.00167815	0
D_0__Bacteria	D_1__Proteobacteria	D_2__Betaproteobacteria	D_3__SC-I-84	__	0	0	0	7.47371e-05	0	0	0	0.000278522	0	0.000134006	0	0	0	0	0	0	0	0	0
D_0__Bacteria	D_1__Proteobacteria	D_2__Betaproteobacteria	D_3__TRA3-20	D_4__uncultured Alcaligenaceae bacterium	0	0	0	0	0	0	0	0.000557045	0	0	0	0	0	0	0	0	0	0	0
D_0__Bacteria	D_1__Proteobacteria	D_2__Betaproteobacteria	D_3__TRA3-20	__	0	0	0	0	0.000654667	0	0	0	0	4.46688e-05	0	0	0	0	0	0	0	0	0
D_0__Bacteria	D_1__Proteobacteria	D_2__Betaproteobacteria	__	__	0	0	0	0	0	0	0	0.000104446	0	5.5836e-05	0	0	0	0	0	0	0	0	0
D_0__Bacteria	D_1__Proteobacteria	D_2__Deltaproteobacteria	D_3__Bdellovibrionales	D_4__Bacteriovoracaceae	0	0	0	0.000585441	0	0.000569251	0	0.00142743	0.000395587	0.00109439	0.000137274	0	0.000859353	0	0	0	0	2.9967e-05	0
D_0__Bacteria	D_1__Proteobacteria	D_2__Deltaproteobacteria	D_3__Bdellovibrionales	D_4__Bdellovibrionaceae	0	0	0	0.000834564	0	0.000668251	0	0.000348153	0.000988969	0.000446688	0.000156884	0	0.000572902	0	0	0	0	0	0
D_0__Bacteria	D_1__Proteobacteria	D_2__Deltaproteobacteria	D_3__Bradymonadales	D_4__Bradymonadaceae	0	0	0	0	0.000958049	0	0	0	1.79812e-05	0	0	0	0	0	0	0	0	0	0
D_0__Bacteria	D_1__Proteobacteria	D_2__Deltaproteobacteria	D_3__Bradymonadales	D_4__uncultured bacterium	0	0	0	0	0.00238714	0	0	0	0	0	0	0	0	0	0	0	0	0	0
D_0__Bacteria	D_1__Proteobacteria	D_2__Deltaproteobacteria	D_3__Bradymonadales	D_4__uncultured rumen bacterium	0	0	0	0	0	0	0	0	8.99062e-05	0	0	0	0	0	0	0	0	0	0
D_0__Bacteria	D_1__Proteobacteria	D_2__Deltaproteobacteria	D_3__Desulfobacterales	D_4__Desulfobulbaceae	0	0	0	0	0	4.95e-05	0	0.000174077	0	0	0	0	0	0	0	0	0	0	0
D_0__Bacteria	D_1__Proteobacteria	D_2__Deltaproteobacteria	D_3__Desulfovibrionales	D_4__Desulfomicrobiaceae	0	0	0	0	1.99594e-05	0	0.000823197	0.000765937	0.000278709	8.93376e-05	0	0	0	0	0	0	0	0.00282974	0
D_0__Bacteria	D_1__Proteobacteria	D_2__Deltaproteobacteria	D_3__Desulfovibrionales	D_4__Desulfovibrionaceae	0.00543749	0	0	0	0	0.000519751	0	0	2.69719e-05	3.35016e-05	7.84421e-05	0	0	0	0	0	0	0.00133781	0
D_0__Bacteria	D_1__Proteobacteria	D_2__Deltaproteobacteria	D_3__Desulfurellales	D_4__Desulfurellaceae	0	0	0	0.000371194	0	7.42501e-05	0	0.00052223	3.59625e-05	0	0	0	0	0	0.00188231	0	0	0	0
D_0__Bacteria	D_1__Proteobacteria	D_2__Deltaproteobacteria	D_3__Desulfuromonadales	D_4__Desulfuromonadaceae	0	0	0	0	0	0	0.000478798	0	0	0	0	0	0	0	0	0	0	0	0
D_0__Bacteria	D_1__Proteobacteria	D_2__Deltaproteobacteria	D_3__Desulfuromonadales	D_4__Geobacteraceae	0.000821453	0	0	0	0	0	0	0	0	0.000145174	0	0	0	0	0	0	0	1.07025e-05	0
D_0__Bacteria	D_1__Proteobacteria	D_2__Deltaproteobacteria	D_3__Myxococcales	D_4__Archangiaceae	0	0	0	0	0	0.00017325	0	0	0.00234655	0.000591861	0.000588316	0	0	0	0	0	0	0	0
D_0__Bacteria	D_1__Proteobacteria	D_2__Deltaproteobacteria	D_3__Myxococcales	D_4__BIrii41	0	0	0	0.00102888	0	0.00022275	0	0.000487414	0.000332653	0.000223344	0.000117663	0	0	0	0	0	0	0	0
D_0__Bacteria	D_1__Proteobacteria	D_2__Deltaproteobacteria	D_3__Myxococcales	D_4__Blfdi19	0	0	0	0	0	0.00017325	0	0.000208892	8.09156e-05	0	0	0	0.000716127	0	0	0.000119965	0	0	0
D_0__Bacteria	D_1__Proteobacteria	D_2__Deltaproteobacteria	D_3__Myxococcales	D_4__Haliangiaceae	0	0	0	0.00206025	0	0.00022275	0.00230159	0.000626675	0	0.000268013	0	0	0	0	0	0	0	0	0
D_0__Bacteria	D_1__Proteobacteria	D_2__Deltaproteobacteria	D_3__Myxococcales	D_4__KD3-10	0	0	0	0	0.000734505	0	0	0	0	0	0	0	0	0	0	0	0	0	0
D_0__Bacteria	D_1__Proteobacteria	D_2__Deltaproteobacteria	D_3__Myxococcales	D_4__Myxococcaceae	0	0	0	0	0	0	0	0	0	0.000424353	0.000254937	0	0	0	0	0	0	4.28101e-06	0
D_0__Bacteria	D_1__Proteobacteria	D_2__Deltaproteobacteria	D_3__Myxococcales	D_4__Nannocystaceae	0	0	0	0	0	0	0.000697198	0.000139261	4.49531e-05	0	0.000117663	0	0	0	0	0	0	0	0
D_0__Bacteria	D_1__Proteobacteria	D_2__Deltaproteobacteria	D_3__Myxococcales	D_4__P3OB-42	0	0	0	0	0	0.00022275	0	0.000382968	0.000305681	0.000189842	0.00035299	0	0	0	0	0	0	0	0
D_0__Bacteria	D_1__Proteobacteria	D_2__Deltaproteobacteria	D_3__Myxococcales	D_4__Phaselicystidaceae	0	0	0	0	0	0	0.00463679	0.000487414	0	0.000491357	0	0	0	0	0	0	0	0	0
D_0__Bacteria	D_1__Proteobacteria	D_2__Deltaproteobacteria	D_3__Myxococcales	D_4__Polyangiaceae	0	0	0	0.000779757	7.98375e-06	0.0003465	0	0.0013578	0.000152841	0.000826372	0	0	0	0	0	0	0	0	0
D_0__Bacteria	D_1__Proteobacteria	D_2__Deltaproteobacteria	D_3__Myxococcales	D_4__Sandaracinaceae	0	0	0	0	0.000455073	9.90001e-05	0	0.000348153	0.000125869	0.000469022	5.88316e-05	0	0	0	0	0	0	0	0
D_0__Bacteria	D_1__Proteobacteria	D_2__Deltaproteobacteria	D_3__Myxococcales	D_4__mle1-27	0	0	0	0	0	0.00017325	0	0.000104446	0.000152841	0	0	0	0	0	0	0	0	0	0
D_0__Bacteria	D_1__Proteobacteria	D_2__Deltaproteobacteria	D_3__Myxococcales	D_4__uncultured	0	0	0	0	0	0	0	0.000452599	0	0	0	0	0	0	0	0	0	0	0
D_0__Bacteria	D_1__Proteobacteria	D_2__Deltaproteobacteria	D_3__Myxococcales	__	0	0	0	0	0	0.0002475	0	0	0	0.000469022	0	0	0	0	0	0	0	0	0
D_0__Bacteria	D_1__Proteobacteria	D_2__Deltaproteobacteria	D_3__Oligoflexales	D_4__0319-6G20	0	0	0	0	0	0.00017325	0	0.000382968	6.29344e-05	0.000658865	0	0	0	0	0.000462321	0	0	0	0
D_0__Bacteria	D_1__Proteobacteria	D_2__Deltaproteobacteria	D_3__Oligoflexales	D_4__Oligoflexaceae	0	0	0	0	0.00176441	0.00027225	0	0.0050134	1.79812e-05	0.000904543	9.80527e-05	0	0	0	0	0	0	0	0
D_0__Bacteria	D_1__Proteobacteria	D_2__Deltaproteobacteria	D_3__SAR324 clade(Marine group B)	D_4__uncultured bacterium	0	0	0	0	0	4.95e-05	0	0	0	7.81704e-05	0	0	0	0	0	0	0	0	0
D_0__Bacteria	D_1__Proteobacteria	D_2__Deltaproteobacteria	D_3__SAR324 clade(Marine group B)	D_4__uncultured soil bacterium	0	0	0	0	0	0	0	0	3.59625e-05	0	0	0	0	0	0	0	0	0	0
D_0__Bacteria	D_1__Proteobacteria	D_2__Deltaproteobacteria	D_3__SAR324 clade(Marine group B)	__	0	0	0	0	0	0	0	0	0	0.000603029	0	0	0	0	0	0	0	0	0
D_0__Bacteria	D_1__Proteobacteria	D_2__Deltaproteobacteria	__	__	0	0	0	0	0	0	0	0	0	0	0	0	0.000716127	0	0	0	0	0	0
D_0__Bacteria	D_1__Proteobacteria	D_2__Epsilonproteobacteria	D_3__Campylobacterales	D_4__Campylobacteraceae	0.00103344	0	0	0.00263573	0	0.00106425	1.67999e-05	0.000139261	0.000260728	0.00126189	0	0	0	0	0	0	0	0.00216405	0
D_0__Bacteria	D_1__Proteobacteria	D_2__Epsilonproteobacteria	D_3__Campylobacterales	D_4__Helicobacteraceae	0	0	0	0	0	0.00269775	0.0010584	0.000174077	0	0.000759369	0.000313769	0	0	0	0	0	0	0.000759878	0
D_0__Bacteria	D_1__Proteobacteria	D_2__Gammaproteobacteria	D_3__Aeromonadales	D_4__Aeromonadaceae	0	0	0	0.000794705	0.000347293	0	0	0.000696306	0.00128566	0	0.00119624	0	0	0	0	0.0079177	0	0	0
D_0__Bacteria	D_1__Proteobacteria	D_2__Gammaproteobacteria	D_3__Aeromonadales	D_4__Succinivibrionaceae	0.00143622	0	0	0	0.000590797	0.000544501	0	0	3.59625e-05	0	0	0.00763004	0	0.00928831	0	0	0	0	0
D_0__Bacteria	D_1__Proteobacteria	D_2__Gammaproteobacteria	D_3__Alteromonadales	D_4__Alteromonadaceae	0	0	0	0.000366212	0.000926114	0	0	0	9.88969e-05	0	0	0	0	0	0	0	0	0	0
D_0__Bacteria	D_1__Proteobacteria	D_2__Gammaproteobacteria	D_3__Alteromonadales	D_4__Idiomarinaceae	0	0	0	0	0	0	0	0	0	0.000156341	0	0	0	0	0	0	0	0	0
D_0__Bacteria	D_1__Proteobacteria	D_2__Gammaproteobacteria	D_3__Alteromonadales	D_4__Pseudoalteromonadaceae	0	0	0	0.000530633	0	0	0	0	0	0	0	0	0	0.000812571	0	0	0	0	0
D_0__Bacteria	D_1__Proteobacteria	D_2__Gammaproteobacteria	D_3__Alteromonadales	D_4__Shewanellaceae	0.0324501	0.00108319	0.0234205	0.00600388	0.024083	0	0.0211007	0.000104446	0.000773194	0.000402019	0.000705979	0.0525208	0	0.0434538	0.00521762	0.0211439	0.0310606	0.000229034	0.0120716
D_0__Bacteria	D_1__Proteobacteria	D_2__Gammaproteobacteria	D_3__Alteromonadales	__	0	0	0	0	0	0	0	0	5.39437e-05	0	0	0	0	0	0	0	0	0	0
D_0__Bacteria	D_1__Proteobacteria	D_2__Gammaproteobacteria	D_3__Cardiobacteriales	D_4__Cardiobacteriaceae	0.00017489	0	0	0	0.00116163	0.000841501	0	0.00184521	0.000359625	0.000792871	0	0	0.000716127	0	0	0	0	0.00205274	0
D_0__Bacteria	D_1__Proteobacteria	D_2__Gammaproteobacteria	D_3__Cellvibrionales	D_4__Cellvibrionaceae	0	0	0	0.00259089	0	0.000519751	0	0.000382968	0.000548428	0	0.000627537	0.00443768	0.00401031	0	0	0	0	0	0
D_0__Bacteria	D_1__Proteobacteria	D_2__Gammaproteobacteria	D_3__Cellvibrionales	D_4__Halieaceae	0	0	0	0	0	0	0	0.000696306	0	0	0.000117663	0	0	0	0	0	0	0	0
D_0__Bacteria	D_1__Proteobacteria	D_2__Gammaproteobacteria	D_3__Chromatiales	D_4__Chromatiaceae	0	0	0	0.00350019	0	0.0010395	0	0	0.000314672	0.000335016	5.88316e-05	0	0	0	0	0	0	0	0
D_0__Bacteria	D_1__Proteobacteria	D_2__Gammaproteobacteria	D_3__Chromatiales	D_4__Ectothiorhodospiraceae	0	0	0	0	0	0	0	0	0	0	0	0	0	0	0.00241067	0	0	0	0
D_0__Bacteria	D_1__Proteobacteria	D_2__Gammaproteobacteria	D_3__Enterobacteriales	D_4__Enterobacteriaceae	2.64985e-05	0.00108319	0.0143576	0.00782248	0.00603571	0.00344025	0.0187319	0.011872	0.00845119	0.0124291	0.00527523	0.00508999	0	0.00882577	0.000660458	0.00260924	0.00417077	9.41821e-05	0.01938
D_0__Bacteria	D_1__Proteobacteria	D_2__Gammaproteobacteria	D_3__HTA4	__	0	0	0	0	0	0	0	0	8.09156e-05	0	0	0	0	0	0	0	0	0	0
D_0__Bacteria	D_1__Proteobacteria	D_2__Gammaproteobacteria	D_3__Legionellales	D_4__Coxiellaceae	0	0	0	0.00116839	0	9.90001e-05	0	0.00059186	2.69719e-05	0	0	0	0	0	0	0	0	0	0
D_0__Bacteria	D_1__Proteobacteria	D_2__Gammaproteobacteria	D_3__Legionellales	D_4__Legionellaceae	0	0	0	0	0	0	0	0.000452599	0.000170822	0	0	0	0	0	0	0	0	0	0
D_0__Bacteria	D_1__Proteobacteria	D_2__Gammaproteobacteria	D_3__Methylococcales	D_4__Methylococcaceae	0	0	0	0	0	0	0	0	0	0	0	0	0	0	0	0	0	0	0
D_0__Bacteria	D_1__Proteobacteria	D_2__Gammaproteobacteria	D_3__Oceanospirillales	D_4__Alcanivoracaceae	0	0	0	0	0	0	0	0	0	0.000122839	0	0	0	0	0	0	0	0	0
D_0__Bacteria	D_1__Proteobacteria	D_2__Gammaproteobacteria	D_3__Oceanospirillales	D_4__Oceanospirillaceae	0	0	0	0.0020752	0	0	0	0.000313338	8.09156e-05	0	0	0	0	0	0	0	0	0	0
D_0__Bacteria	D_1__Proteobacteria	D_2__Gammaproteobacteria	D_3__Pasteurellales	D_4__Pasteurellaceae	0.0134347	0.0363951	0.0005847	0.0108967	0.00998367	0.0299475	0.0319367	0.0427184	0.0126318	0.0261312	0.00333379	0.0147956	0.0574334	0.00187516	0.000330229	0.00110968	0.000803067	0.0410976	0.000100806
D_0__Bacteria	D_1__Proteobacteria	D_2__Gammaproteobacteria	D_3__Pseudomonadales	D_4__Moraxellaceae	0.0578833	0.108319	0.11942	0.0839597	0.072213	0.0613801	0.0522898	0.0707447	0.0588167	0.105552	0.0187869	0.0467982	0.108278	0.0354031	0.0482135	0.075728	0.0527693	0.114894	0.0763357
D_0__Bacteria	D_1__Proteobacteria	D_2__Gammaproteobacteria	D_3__Pseudomonadales	D_4__Pseudomonadaceae	0.0087021	0.00606586	0	0.0281012	0.00231928	0.00603901	0.0187403	0.00630157	0.0069947	0.00689016	0.00604004	0	0.00701805	0.00478792	0.00122185	0.000959722	0.0019429	0.000259001	0.0612147
D_0__Bacteria	D_1__Proteobacteria	D_2__Gammaproteobacteria	D_3__SZB30	D_4__uncultured bacterium	0	0	0	0	0	0	0	6.96306e-05	0	0	0	0	0	0	0	0	0	0	0
D_0__Bacteria	D_1__Proteobacteria	D_2__Gammaproteobacteria	D_3__Vibrionales	D_4__Vibrionaceae	0	0	0	0	0	0	0	0.000208892	0	0.000122839	0	0	0.000572902	0	0	0	0	0	0
D_0__Bacteria	D_1__Proteobacteria	D_2__Gammaproteobacteria	D_3__Xanthomonadales	D_4__JTB255 marine benthic group	0	0	0	0	0	0	0	0.000174077	0	0	0	0	0	0	0	0	0	0	0
D_0__Bacteria	D_1__Proteobacteria	D_2__Gammaproteobacteria	D_3__Xanthomonadales	D_4__Solimonadaceae	0	0	0	0	0	0	0	0	0	0	0.000333379	0	0	0	0	0	0	0	0
D_0__Bacteria	D_1__Proteobacteria	D_2__Gammaproteobacteria	D_3__Xanthomonadales	D_4__Xanthomonadaceae	0	0.00389948	0.00772021	0.00637009	0.00344099	0.0133403	0.00743398	0.0106535	0.00794771	0.00808505	0.00127468	0.00106742	0.00429676	0.00322528	0.000858596	0	0.00531061	0.0013528	0.00902218
D_0__Bacteria	D_1__Proteobacteria	D_2__Gammaproteobacteria	D_3__Xanthomonadales	D_4__Xanthomonadales Incertae Sedis	0.000302083	0	0	0.000358738	0	0	0	0.00163632	0	0.000748202	0.000705979	0	0	0	0	0	0	0	0
D_0__Bacteria	D_1__Proteobacteria	D_2__Gammaproteobacteria	D_3__Xanthomonadales	D_4__uncultured	0	0	0	0	0	0	0	0.000835567	9.88969e-05	0.000480189	0	0	0	0	0	0	0	0	0
D_0__Bacteria	D_1__Proteobacteria	D_2__Gammaproteobacteria	D_3__uncultured bacterium	D_4__uncultured bacterium	0.00307912	0	0	0	0	0	0	0	0	0	0	0	0	0	0	0	0	0	0
D_0__Bacteria	D_1__Proteobacteria	D_2__Gammaproteobacteria	__	__	0	0	0	0	0	0	0	0	0.0002877	0	0	0	0	0	0	0	0	0	0
D_0__Bacteria	D_1__Proteobacteria	__	__	__	0	0	0	0	0	0	0	6.96306e-05	7.1925e-05	5.5836e-05	3.92211e-05	0	0	0	0	0	0	0	0
D_0__Bacteria	D_1__SBR1093	D_2__uncultured candidate division SBR1093 bacterium	D_3__uncultured candidate division SBR1093 bacterium	D_4__uncultured candidate division SBR1093 bacterium	0	0	0	0	0	0	0	0	0.000233756	0	0	0	0	0	0	0	0	0	0
D_0__Bacteria	D_1__SR1 (Absconditabacteria)	Ambiguous_taxa	Ambiguous_taxa	Ambiguous_taxa	0	0.00303293	0	7.97196e-05	0	0	9.23997e-05	0.000313338	0	0	0	0	0	0	0	0	0	0	0
D_0__Bacteria	D_1__SR1 (Absconditabacteria)	D_2__SR1 bacterium canine oral taxon 380	D_3__SR1 bacterium canine oral taxon 380	D_4__SR1 bacterium canine oral taxon 380	0	0	0	0	0	0.0001485	0	0.000800752	0.000539437	0.000759369	0	0.00390397	0.0011458	0	0	0	0	5.56531e-05	0
D_0__Bacteria	D_1__SR1 (Absconditabacteria)	D_2__uncultured bacterium	D_3__uncultured bacterium	D_4__uncultured bacterium	0	0	0	0	0	9.90001e-05	0	0	0	0	0	0	0	0	0	0	0	0	0
D_0__Bacteria	D_1__SR1 (Absconditabacteria)	__	__	__	0	0	0	0.000754845	0	0	0	0.00059186	0.000566409	0.00121722	0	0	0	0	0	0	0	0.000216191	0
D_0__Bacteria	D_1__Saccharibacteria	Ambiguous_taxa	Ambiguous_taxa	Ambiguous_taxa	0	0	0.00414704	0	0.0010299	0.00205425	0	0.00139261	0.0005754	0.00168625	0	0	0.00186193	0.0011126	0	0	0.000362676	0.00317651	0
D_0__Bacteria	D_1__Saccharibacteria	D_2__Candidatus Saccharibacteria bacterium RAAC3_TM7_1	D_3__Candidatus Saccharibacteria bacterium RAAC3_TM7_1	D_4__Candidatus Saccharibacteria bacterium RAAC3_TM7_1	0	0	0	0.00110611	0	9.90001e-05	0	0	0.000224766	0	0	0	0	0	0	0	0	0	0
D_0__Bacteria	D_1__Saccharibacteria	D_2__TM7 phylum sp. canine oral taxon 237	D_3__TM7 phylum sp. canine oral taxon 237	D_4__TM7 phylum sp. canine oral taxon 237	0	0	0	0	0	0.0002475	0	0	0	0.000223344	0	0	0	0	0	0	0	0	0
D_0__Bacteria	D_1__Saccharibacteria	D_2__TM7 phylum sp. canine oral taxon 308	D_3__TM7 phylum sp. canine oral taxon 308	D_4__TM7 phylum sp. canine oral taxon 308	0	0	0	0	0	0	0	0	0	0	0	0	0	0	0	0	0	0.000224753	0
D_0__Bacteria	D_1__Saccharibacteria	D_2__TM7 phylum sp. canine oral taxon 322	D_3__TM7 phylum sp. canine oral taxon 322	D_4__TM7 phylum sp. canine oral taxon 322	0	0	0	0	0	0	0	0	8.09156e-05	0	0	0	0	0	0	0	0	0	0
D_0__Bacteria	D_1__Saccharibacteria	D_2__Unknown Class	D_3__Unknown Order	D_4__Unknown Family	0.00125603	0.00281629	0	0	0.0012295	0.000915751	0	0	0.000350634	5.5836e-05	0	0	0	0	0	0	0	0.00416756	0
D_0__Bacteria	D_1__Saccharibacteria	D_2__bacterium LWQ8	D_3__bacterium LWQ8	D_4__bacterium LWQ8	0	0	0	0	0	0.000519751	0	0.000348153	0.000134859	0.000424353	0	0	0	0	0	0	0	0	0
D_0__Bacteria	D_1__Saccharibacteria	D_2__candidate division TM7 bacterium JGI 0001002-L20	D_3__candidate division TM7 bacterium JGI 0001002-L20	D_4__candidate division TM7 bacterium JGI 0001002-L20	0	0	0	0	0	0	0	0	4.49531e-05	0	0	0	0	0	0	0	0	0	0
D_0__Bacteria	D_1__Saccharibacteria	D_2__uncultured Candidatus Saccharibacteria bacterium	D_3__uncultured Candidatus Saccharibacteria bacterium	D_4__uncultured Candidatus Saccharibacteria bacterium	0	0	0	0.00160685	0	0.000198	0	0.000696306	1.79812e-05	0.000748202	0	0	0	0	0	0	0	0	0
D_0__Bacteria	D_1__Saccharibacteria	D_2__uncultured Sphingobium sp.	D_3__uncultured Sphingobium sp.	D_4__uncultured Sphingobium sp.	0	0	0	0	0	0	0	0.000139261	0.000161831	0.000189842	0	0	0	0	0	0	0	0	0
D_0__Bacteria	D_1__Saccharibacteria	D_2__uncultured bacterium AH040	D_3__uncultured bacterium AH040	D_4__uncultured bacterium AH040	0	0	0	0	0	0	0	0	0	8.93376e-05	0	0	0	0	0	0	0	0	0
D_0__Bacteria	D_1__Saccharibacteria	D_2__uncultured bacterium SBR1071	D_3__uncultured bacterium SBR1071	D_4__uncultured bacterium SBR1071	0	0	0	0	0	4.95e-05	0	0.000278522	7.1925e-05	0	0	0	0	0	0	0	0	0	0
D_0__Bacteria	D_1__Saccharibacteria	D_2__uncultured bacterium SBR2013	D_3__uncultured bacterium SBR2013	D_4__uncultured bacterium SBR2013	0	0	0	0	0	0	0	0.000487414	0	0	0	0	0	0	0	0	0	0	0
D_0__Bacteria	D_1__Saccharibacteria	D_2__uncultured bacterium SBR2096	D_3__uncultured bacterium SBR2096	D_4__uncultured bacterium SBR2096	0	0	0	0	0	0	0	0	0	0	0.000254937	0	0	0	0	0	0	0	0
D_0__Bacteria	D_1__Saccharibacteria	D_2__uncultured bacterium	D_3__uncultured bacterium	D_4__uncultured bacterium	0.00364089	0	0	0.00128797	0	0.000990001	0	0.00052223	0.000935025	0.000156341	0.000294158	0	0	0	0	0	0	0	0
D_0__Bacteria	D_1__Saccharibacteria	D_2__uncultured compost bacterium	D_3__uncultured compost bacterium	D_4__uncultured compost bacterium	0	0	0	0.000326352	0	0.00012375	0	0.000208892	0.000179812	0	0	0	0	0	0	0	0	0	0
D_0__Bacteria	D_1__Saccharibacteria	D_2__uncultured gamma proteobacterium	D_3__uncultured gamma proteobacterium	D_4__uncultured gamma proteobacterium	0	0	0	0.000298948	0	0	0	0.00146224	0.00014385	0.00604145	0.000196105	0	0	0	0	0	0	0	0
D_0__Bacteria	D_1__Saccharibacteria	D_2__uncultured organism	D_3__uncultured organism	D_4__uncultured organism	0	0	0	0	0	0.00017325	0	0	0	0	0	0	0	0	0	0	0	0	0
D_0__Bacteria	D_1__Saccharibacteria	D_2__uncultured soil bacterium	D_3__uncultured soil bacterium	D_4__uncultured soil bacterium	0	0	0	0	0	0	0	0.000104446	0	0	0	0	0	0	0	0	0	0	0
D_0__Bacteria	D_1__Saccharibacteria	__	__	__	0	0	0	0.00103137	0.00643091	0.002574	0.000226799	0.00254152	0.00110585	0.00212177	0.00103936	0	0.00200516	0	0	0	0	0	0
D_0__Bacteria	D_1__Spirochaetae	D_2__Spirochaetes	D_3__Spirochaetales	D_4__PL-11B10	0	0	0	0	0	0	0	0.000557045	0	0	0	0	0	0	0	0	0	0	0
D_0__Bacteria	D_1__Spirochaetae	D_2__Spirochaetes	D_3__Spirochaetales	D_4__Spirochaetaceae	0.00187609	0.00584922	0	0.000291475	0.00865438	0.003861	0.000562798	0.00382968	0.00120474	0.00268013	9.80527e-05	0	0.00100258	0	0	0	0	0.00931333	0
D_0__Bacteria	D_1__Synergistetes	D_2__Synergistia	D_3__Synergistales	D_4__Synergistaceae	0.00395887	0	0	0	0	0	0	0	2.69719e-05	0.000413186	0	0	0	0	0	0	0	0.011655	0
D_0__Bacteria	D_1__TM6 (Dependentiae)	D_2__Candidatus Babela massiliensis	D_3__Candidatus Babela massiliensis	D_4__Candidatus Babela massiliensis	0	0	0	0	0	0	0	0	0	0	0	0	0	0	0.00148603	0	0	0	0
D_0__Bacteria	D_1__TM6 (Dependentiae)	D_2__uncultured bacterium	D_3__uncultured bacterium	D_4__uncultured bacterium	0	0	0	0	0	0	0	0	0.000152841	0	0	0	0	0	0	0	0	0	0
D_0__Bacteria	D_1__TM6 (Dependentiae)	__	__	__	0	0	0	0	0	0	0	0.000243707	0	0	0	0	0	0	0	0	0	0	0
D_0__Bacteria	D_1__Tectomicrobia	D_2__uncultured bacterium	D_3__uncultured bacterium	D_4__uncultured bacterium	0	0	0	0	0	0.0001485	0	0	0	0	0	0	0	0	0	0	0	0	0
D_0__Bacteria	D_1__Tenericutes	D_2__Mollicutes	D_3__Acholeplasmatales	D_4__Acholeplasmataceae	0.00127723	0	0	0.00070502	0	0.00042075	0.00875277	0.00111409	0.000179812	0.000290347	0.000333379	0	0	0	0.00264183	0.020784	0.00828973	0.000687101	0.00609879
D_0__Bacteria	D_1__Tenericutes	D_2__Mollicutes	D_3__Anaeroplasmatales	D_4__Anaeroplasmataceae	0	0	0	0	0	0.00047025	0	0	0	0	0	0	0	0	0	0	0	0	0
D_0__Bacteria	D_1__Tenericutes	D_2__Mollicutes	D_3__Entomoplasmatales	D_4__Spiroplasmataceae	0	0	0	0	0	0.00012375	0	0	0	0	0	0	0	0	0	0	0	0	0
D_0__Bacteria	D_1__Tenericutes	D_2__Mollicutes	D_3__Mollicutes RF9	D_4__Acholeplasmatales bacterium canine oral taxon 316	0	0	0	6.72634e-05	0	0	0	0	0	0	0	0	0	0	0	0	0	0	0
D_0__Bacteria	D_1__Tenericutes	D_2__Mollicutes	D_3__Mollicutes RF9	D_4__Acholeplasmatales bacterium canine oral taxon 375	0	0	0	0	0	0	0	0	2.69719e-05	0	0	0	0	0	0	0	0	0	0
D_0__Bacteria	D_1__Tenericutes	D_2__Mollicutes	D_3__Mollicutes RF9	D_4__uncultured bacterium	0	0.00151646	0	0	0	0	0	0	0	0	0	0	0	0	0	0	0	0.000316794	0
D_0__Bacteria	D_1__Tenericutes	D_2__Mollicutes	D_3__Mollicutes RF9	D_4__uncultured rumen bacterium	0	0	0	0	0	0	0	0	0	0	0	0	0	0	0	0	0	0.000156257	0
D_0__Bacteria	D_1__Tenericutes	D_2__Mollicutes	D_3__Mollicutes RF9	D_4__unidentified rumen bacterium RF9	0	0	0	0	0	0.000198	0	0	0	0	0	0	0	0	0	0	0	0	0
D_0__Bacteria	D_1__Tenericutes	D_2__Mollicutes	D_3__Mollicutes RF9	__	0	0	0	0	0	0.000915751	6.71998e-05	0	0	0.000223344	0	0	0	0	0	0	0	0	0
D_0__Bacteria	D_1__Tenericutes	D_2__Mollicutes	D_3__Mycoplasmatales	D_4__Mycoplasmataceae	0.00429806	0.00736568	0	0.000692564	0	0.001881	0	0.0153535	0	0.020905	0.649128	0.0060388	0	0	0.0120203	0	0	1.49835e-05	0.00635081
D_0__Bacteria	D_1__Tenericutes	D_2__Mollicutes	D_3__NB1-n	Ambiguous_taxa	0	0	0	0	0	0	0	0	0	0	0	0	0	0	0	0	0.0145329	0	0
D_0__Bacteria	D_1__Tenericutes	D_2__Mollicutes	D_3__NB1-n	D_4__uncultured bacterium	0	0	0	0.000632774	0	0	0	0	0	0	0	0	0	0	0	0	0	0	0
D_0__Bacteria	D_1__Tenericutes	D_2__Mollicutes	D_3__NB1-n	__	0	0	0	0.000859477	0	0	0	0	0	0	0	0	0	0	0	0	0	0	0
D_0__Bacteria	D_1__Verrucomicrobia	D_2__OPB35 soil group	D_3__Unknown Order	D_4__Unknown Family	0	0	0	0	0	0	0	0	0	0	5.88316e-05	0	0	0	0	0	0	0	0
D_0__Bacteria	D_1__Verrucomicrobia	D_2__OPB35 soil group	D_3__bacterium enrichment culture clone R4-41B	D_4__bacterium enrichment culture clone R4-41B	0	0	0	0	0	0	0	0	0	0	0	0	0	0	0.0122515	0	0	0	0
D_0__Bacteria	D_1__Verrucomicrobia	D_2__OPB35 soil group	D_3__uncultured Verrucomicrobia bacterium	D_4__uncultured Verrucomicrobia bacterium	0	0	0	0	0	0	0	0	0	6.70032e-05	0	0	0	0	0	0	0	0	0
D_0__Bacteria	D_1__Verrucomicrobia	D_2__OPB35 soil group	D_3__uncultured bacterium	D_4__uncultured bacterium	0	0	0	0	0	0	0	0.000417784	0	0	0	0	0	0	0	0	0	0	0
D_0__Bacteria	D_1__Verrucomicrobia	D_2__OPB35 soil group	D_3__uncultured subdivision 3 bacterium	D_4__uncultured subdivision 3 bacterium	0	0	0	0	0	0	0	0	0	0.000301514	0	0	0	0	0	0	0	0	0
D_0__Bacteria	D_1__Verrucomicrobia	D_2__OPB35 soil group	__	__	0	0	0	0	0	4.95e-05	0	0.000382968	0	0	0	0	0	0	0	0	0	0	0
D_0__Bacteria	D_1__Verrucomicrobia	D_2__Opitutae	D_3__Opitutales	D_4__Opitutaceae	0	0	0	0.000734915	0	0.00116325	0	0.00142743	0	0.000234511	0	0	0	0	0	0	0	1.92645e-05	0
D_0__Bacteria	D_1__Verrucomicrobia	D_2__Spartobacteria	D_3__Chthoniobacterales	D_4__Chthoniobacteraceae	0	0	0	0.000881898	0	0.00037125	0	0.00146224	0.000116878	0.000234511	0.000215716	0.00407199	0	0	0	0.00263923	0	0	0
D_0__Bacteria	D_1__Verrucomicrobia	D_2__Spartobacteria	D_3__Chthoniobacterales	D_4__Chthoniobacterales Incertae Sedis	0	0	0	0	0	0	0	0	4.49531e-05	0	0	0	0	0	0	0	0	0	0
D_0__Bacteria	D_1__Verrucomicrobia	D_2__Spartobacteria	D_3__Chthoniobacterales	D_4__DA101 soil group	0	0	0	0.00042351	0	0	0	0.00219336	0	0	0	0	0	0	0.000990688	0	0	0	0
D_0__Bacteria	D_1__Verrucomicrobia	D_2__Spartobacteria	D_3__Chthoniobacterales	D_4__Xiphinematobacteraceae	0	0	0	0	0	7.42501e-05	0	0.000557045	0	0.000178675	0	0	0	0	0	0	0	0	0
D_0__Bacteria	D_1__Verrucomicrobia	D_2__UA11	D_3__uncultured bacterium	D_4__uncultured bacterium	0	0	0	0	0	0	0	0.000313338	1.79812e-05	0	0	0	0	0	0	0	0	0	0
D_0__Bacteria	D_1__Verrucomicrobia	D_2__Verrucomicrobia Incertae Sedis	D_3__Unknown Order	D_4__Unknown Family	0	0	0	0	0	0	0	6.96306e-05	0	0	0	0	0	0	0	0	0	0	0
D_0__Bacteria	D_1__Verrucomicrobia	D_2__Verrucomicrobiae	D_3__Verrucomicrobiales	D_4__DEV007	0	0	0	6.72634e-05	0	0	0	0	0	0	0	0	0	0	0	0	0	0	0
D_0__Bacteria	D_1__Verrucomicrobia	D_2__Verrucomicrobiae	D_3__Verrucomicrobiales	D_4__Verrucomicrobiaceae	0	0.00216638	0	0.00204281	0.000866236	0.0028215	0	0.0020541	9.88969e-05	0.000156341	0.000431432	0.00308364	0	0	0	0	0	0	0
D_0__Bacteria	D_1__Verrucomicrobia	D_2__WCHB1-41	D_3__uncultured bacterium	D_4__uncultured bacterium	0	0	0	0.00151467	0.000606765	0.0029205	0	0.00059186	0.000332653	0	5.88316e-05	0	0	0	0	0	0	0	0
D_0__Bacteria	D_1__Verrucomicrobia	D_2__WCHB1-41	D_3__uncultured rumen bacterium	D_4__uncultured rumen bacterium	0	0	0	0	0	0.000668251	0	0	0	0	0	0	0	0	0	0	0	0	0
D_0__Bacteria	D_1__Verrucomicrobia	D_2__WCHB1-41	__	__	0	0	0	0	0	0.00037125	0	0	0	0	0	0	0	0	0	0	0	0	0
D_0__Bacteria	__	__	__	__	0.000296783	0.00151646	0	0.000871933	0.0006387	0.000965251	0.000394799	0.00348153	0.00138456	0.00150757	0.00184339	0	0	0	0	0	0	0	0.000378024

## Sheet: Taxonomy_Genus
Genus	Tumor Skin_Dog 2_M003	Healthy Skin_Dog 2_M004	Tumor Skin_Dog 3_M007	Healthy Skin_Dog 3_M008	Tumor Skin_Dog 4_M009	Healthy Skin_Dog4_M010	Tumor Skin_Dog 5_M017	Healthy Skin_Dog 5_M018	Healthy Skin_Dog 6_M020	Tumor Skin_Dog 7_M021	Healthy Skin_Dog 7_M022	Tumor Skin_Dog 9_M025	Tumor Skin_Dog 10_M027	Healthy Skin_Dog 11_M030	Tumor Biopsy_Dog 1_M031	Tumor Biopsy_Dog 2_M032	Tumor Biopsy_Dog 4_M035	Tumor Biopsy_Dog 10_M043	Tumor Biopsy_Dog 11_M045
__	0.0892946	0.0626083	0.139971	0.0945948	0.0760372	0.0783338	0.0875025	0.106674	0.109074	0.0732791	0.0243367	0.0665454	0.0421083	0.0409161	0.066277	0.0285817	0.0752293	0.0146432	0.175781
Ambiguous_taxa	0	0	0	6.72634e-05	0.000774423	0.00160875	0	0.00268078	0.0023016	0.00316032	0.000823642	0	0	0	0	0.000419878	0	0.000395993	0
D_5__[Agitococcus] lubricus group	0	0	0	0	0	0	0	0.000104446	0	0	0	0	0	0	0	0	0	0	0
D_5__[Anaerorhabdus] furcosa group	0	0	0	0	0	0.0019305	0	0.000382968	0	0.00189842	0	0	0.00214838	0	0	0	0	0.00291536	0
D_5__[Eubacterium] brachy group	0.00069956	0	0	0.000381159	0.000826318	0.00155925	0	0	1.79812e-05	0	0	0.000770911	0	0	0	0	0	0.000759878	0
D_5__[Eubacterium] coprostanoligenes group	0.00748317	0.000433276	0.00206811	0.00145986	0.00390804	0.00457875	0	0.000870383	7.1925e-05	0	0	0	0	0	0	0	0	0	0
D_5__[Eubacterium] hallii group	0	0	0	0	0	0.000396	0	0	0.000269719	0	0	0	0	0	0	0	0	0	0
D_5__[Eubacterium] nodatum group	0.0100535	0	0	0	0	0.00022275	0	0	0	0	0	0	0	0	0	0	0	0.000460208	0
D_5__[Eubacterium] oxidoreducens group	0	0	0.00464512	0	0	0	0	0	0	0	0	0	0	0	0	0	0	0	0
D_5__[Eubacterium] rectale group	0	0	0	0	0	0	0	0	0.00014385	0	0	0	0	0	0	0	0	0	0
D_5__[Eubacterium] saphenum group	0	0	0	0	0	0	0	0	0	0	0	0	0	0	0	0	0	2.5686e-05	0
D_5__[Eubacterium] yurii group	0	0.00823224	0	0.000196808	0	0.00042075	0.000201599	0.000974829	8.09156e-05	0.00192076	0	0	0	0	0	0	0	0	0
D_5__[Ruminococcus] gauvreauii group	0	0	0	1.49474e-05	5.18943e-05	0.000940501	0	0	3.59625e-05	0.000569527	0.000411821	0	0	0	0	0	0	0	0
D_5__[Ruminococcus] gnavus group	0	0	0	0.000827091	4.39106e-05	0.00027225	0	0.000557045	0.00014385	0.0055836	0.00792266	0.000869746	0.00214838	0	0	0	0	0	0
D_5__[Ruminococcus] torques group	0	0	0	0.000229194	0.00205182	0.002376	0	0	0	0.00369634	0.00356912	0	0	0	0	0	0	0	0
D_5__11-24	0	0	0	0	0	0	0	0	0	0.000111672	0	0	0	0	0	0	0	0	0
D_5__Abiotrophia	7.94955e-05	0.0080156	0	0.00371443	0.00405973	0.004257	0	0.0125683	0.00324561	0.00386385	0.000156884	0	0.0130335	0	0.00056139	0	0	0.00115587	0
D_5__Acetitomaculum	0	0	0	0	0	0	0	0	0	0.000290347	0	0	0.00100258	0	0	0	0	0.000113447	0
D_5__Acetivibrio	0	0	0	0	0	0	0	0	0	7.81704e-05	0	0	0	0	0	0	0	0	0
D_5__Acholeplasma	0.00127723	0	0	0.00070502	0	0.00042075	0.00875277	0.00111409	0.000179812	0.000290347	0.000333379	0	0	0	0.00264183	0.020784	0.00828973	0.000687101	0.00609879
D_5__Acholeplasmatales bacterium canine oral taxon 316	0	0	0	6.72634e-05	0	0	0	0	0	0	0	0	0	0	0	0	0	0	0
D_5__Acholeplasmatales bacterium canine oral taxon 375	0	0	0	0	0	0	0	0	2.69719e-05	0	0	0	0	0	0	0	0	0	0
D_5__Achromobacter	0	0	0	0	7.98375e-06	0	0	0	0	0	0	0	0	0	0	0	0	0	0
D_5__Acidaminobacter	0	0	0	0	0	0	0	0	0.000188803	0	0	0	0	0	0	0	0	0	0
D_5__Acidaminococcus	0	0	0	0	0	0	0	0.000313338	0	0	0	0	0	0	0	0	0	0	0
D_5__Acidibacter	0.000302083	0	0	0.000358738	0	0	0	0.00052223	0	0	0	0	0	0	0	0	0	0	0
D_5__Acidiphilium	0	0	0	0.000406072	0	0	0	0.000348153	0.000224766	0.000323849	0	0	0	0	0	0	0	0	0
D_5__Acidobacterium	0	0	0	0	0	0	0	0.00052223	0	0	0	0	0	0	0	0	0	0	0
D_5__Acidocella	0	0	0	0	0	0	0	0.000174077	0	0	0	0	0	0	0	0	0	0	0
D_5__Acidothermus	0	0	0	0	0	0	0	0.00222818	7.1925e-05	0	0	0	0	0	0	0	0	0	0
D_5__Acinetobacter	0.0346123	0.014948	0.0735748	0.0336267	0.0251927	0.019305	0.0352715	0.00964384	0.0194737	0.021441	0.0109231	0.0348491	0.00587224	0.0201018	0.0390001	0.055214	0.0520698	0.000689242	0.0485131
D_5__Actinomadura	0	0	0	4.98247e-06	0	0	0	0	9.88969e-05	0	0	0	0	0	0	0	0	0	0
D_5__Actinomyces	0.00399067	0.0214471	0.000801256	0.00163176	0.00313362	0.00742501	0.0127092	0.00675417	0.00436045	0.0145732	0.000549095	0.00184821	0.00773417	0.00150013	0.00799155	0.00323906	0.0029014	0.01944	0.000982863
D_5__Actinomycetospora	0	0	0	0.00640995	0	0.000742501	0	0.00330745	0.00145648	0.00364051	0.001863	0	0	0	0	0.000119965	0	0	0
D_5__Actinoplanes	0	0	0	0.000356247	0	0.0003465	0	0.000905198	0	0.00118372	3.92211e-05	0	0	0	0	0	0	0	0
D_5__Actinospica	0	0	0	0	0	0	0	0	0	0	0	0	0	0	0	0	0	0	0
D_5__Actinotalea	0	0	0	1.24562e-05	0	0	0	0.000243707	0.000296691	0.000268013	0	0	0	0	0	0	0	0	0
D_5__Actinotignum	0	0	0	0	0	0	0	0	0	0	0	0.00244122	0	0	0	0	0	0	0
D_5__Adhaeribacter	0	0	0	0	0	0.00141075	0	0.000835567	0.000386597	0.00109439	0.000294158	0	0	0	0	0	0	0	0.0031502
D_5__Aequorivita	0	0	0	0	0	0.000198	0	0	8.09156e-05	0	0	0	0	0	0	0	0	0	0
D_5__Aeribacillus	0	0.00194974	0	0.000710003	0	0	0	0	0	0	0	0	0	0	0	0	0	0	0
D_5__Aeriscardovia	0	0	0	0	0	0	0	0	1.79812e-05	0	0	0	0	0	0	0	0	0	0
D_5__Aerococcus	0	0.000866551	0	0	0.00458666	0.001089	0	0.000487414	0.000152841	0.00570644	0.00855019	0	0	0.00411286	0	0	0	0	0
D_5__Aeromicrobium	0	0	0	0.00137516	0.000982001	0.000792001	0.00567838	0.00153187	0.00307479	0.000703533	0.00100014	0	0	0	0	0	0	0	0
D_5__Aeromonas	0	0	0	0.000794705	0.000347293	0	0	0.000696306	0.00123172	0	0.00119624	0	0	0	0	0.0079177	0	0	0
D_5__Aerosphaera	0	0	0.00763359	0	0.00231129	0	0.00518278	0.000382968	0.00043155	0	0	0.00636496	0	0.0259148	0	0	0	0.000500878	0.0167339
D_5__Aestuariicella	0	0	0	0	0	0	0	0	0.000161831	0	0	0	0	0	0	0	0	0	0
D_5__Aestuariimicrobium	0	0	0	0.000553055	0	0	0.000730798	0	0	0	0	0	0.00128903	0	0	0	0	0	0
D_5__Aetherobacter	0	0	0	0	0	0.0001485	0	0	0	0	0	0	0	0	0	0	0	0	0
D_5__Agaricicola	0	0	0	0	0	0.0002475	0	0	0	0.000212177	0	0	0	0	0	0	0	0	0
D_5__Aggregatibacter	0	0	0	0.00108618	0	0	0	0.000417784	0	0	0	0	0	0	0	0	0	2.35455e-05	0
D_5__Agrococcus	5.2997e-05	0	0	0.00030144	0	0.000495	0	0	9.88969e-05	0.000234511	0	0	0	0	0	0	0	0	0
D_5__Agromyces	0	0	0	0	0.000283423	0.00037125	0	0.000382968	0	0	0	0	0	0	0	0	0	0	0
D_5__Akkermansia	0	0	0	0	0	0.000594001	0	0	6.29344e-05	0	0.000274547	0	0	0	0	0	0	0	0
D_5__Albirhodobacter	0	0	0	0	0	0.00012375	0	0	0	0	0	0	0	0	0	0	0	0	0
D_5__Alcanivorax	0	0	0	0	0	0	0	0	0	0.000122839	0	0	0	0	0	0	0	0	0
D_5__Algoriphagus	0	0	0	0.00107372	0	0.000495	0	0	0	0	0	0	0	0	0	0	0	0	0
D_5__Alicycliphilus	0	0	0	0	0	0	0	0	0	0	0	0	0	0	0	0	0.000569919	0	0
D_5__Aliicoccus	0	0.00151646	0	0	0	0	0	0	0.000404578	0.00125073	0	0	0	0	0	0	0	0	0
D_5__Aliidiomarina	0	0	0	0	0	0	0	0	0	0.000156341	0	0	0	0	0	0	0	0	0
D_5__Aliihoeflea	0	0	0	0	0	0.0003465	0	0	0	0	0.000215716	0	0	0	0	0.0030891	0	0	0
D_5__Alishewanella	0	0	0	0.000366212	0.000926114	0	0	0	9.88969e-05	0	0	0	0	0	0	0	0	0	0
D_5__Alistipes	0	0	0.0181907	0	0	0.00022275	0	0	0	5.5836e-05	3.92211e-05	0	0	0	0	0	0	1.07025e-05	0
D_5__Alkalibacterium	0	0	0	0	0	0.00022275	0	0	0	0	0	0	0	0	0	0	0	0	0
D_5__Alkaliphilus	0	0	0	0	0	0.0003465	0	0	0	0	0	0	0	0	0	0	0	0	0
D_5__Alkanindiges	0	0	0	0.00140257	0	0.00131175	0	0.000452599	0.000323662	0.000491357	0	0	0	0	0	0	0	0	0
D_5__Allobaculum	0	0	0	0	0	0.000519751	0	0	0	0	0	0.00392374	0	0	0	0	0	2.5686e-05	0
D_5__Alloiococcus	0	0	0	0	1.99594e-05	0.000742501	0	0	0	0	0	0	0	0	0	0	0.00339361	0	0
D_5__Alloprevotella	0.00288304	0.00909879	0	0.00330836	0.002946	0.00985051	0.00500638	0.0171639	0.00300287	0.0181914	3.92211e-05	0.00270807	0.0269264	0.00187516	0.000165115	0	0	0.0622094	0
D_5__Alsobacter	0	0	0	0	0	0	0	0.000452599	0.000161831	0	0	0	0	0	0	0	0	0	0
D_5__Altererythrobacter	0	0	0	0.000849512	0	0.000396	0.000697198	0	0.00148345	0.00106088	0.000294158	0.00258947	0	0	0	0	0	0	0
D_5__Alysiella	0	0	0	0	0	0	0	0	0	0	0	0	0	0	0	0	0	0	0.000201613
D_5__Amaricoccus	0	0	0	0	0.0031935	0.000891001	0	0.00142743	0.000845119	0.000614196	0.000313769	0	0	0	0	0	0	0	0
D_5__Aminobacter	0	0	0	0	0	0	0	0	0.00014385	0.000122839	0	0	0	0	0	0	0	0	0
D_5__Ammoniphilus	0	0	0	0.00102639	0	0	0	0	0	0	0	0	0	0	0	0	0	0	0
D_5__Amnibacterium	0	0	0	0	0	0	0	0	0	0.000647697	0	0	0	0	0	0	0	0	0
D_5__Anaerobiospirillum	0.00143622	0	0	0	0.000590797	0.000544501	0	0	3.59625e-05	0	0	0.00763004	0	0	0	0	0	0	0
D_5__Anaerocella	0	0	0	0	0	0	0	0	0	0	0	0	0	0	0	0	0.00559556	0	0
D_5__Anaerococcus	0	0	0.00432029	0.000505721	0	0.00032175	0.00293159	0.000104446	0.000161831	0.000480189	0	0	0	0	6.60458e-05	0	0	6.42151e-05	0
D_5__Anaerofilum	0	0	0	0	0	0	0	0	0.000206784	0	0	0	0	0	0	0	0	0	0
D_5__Anaerofustis	0	0	0	0	0	0	0	0	0	0	0	0	0	0	0	0	0.00738304	0	0
D_5__Anaerolinea	0	0	0	0	0	0	0	0.000487414	0	0.000256845	0	0	0	0	0	0	0	0	0
D_5__Anaeromyxobacter	0	0	0	0	0	0.00012375	0	0	1.79812e-05	0.000268013	0	0	0	0	0	0	0	0	0
D_5__Anaeroplasma	0	0	0	0	0	0.00047025	0	0	0	0	0	0	0	0	0	0	0	0	0
D_5__Anaerotruncus	0	0	0	0.000313896	0.000263464	4.95e-05	0	0	0	0	0	0	0	0	0	0	0	0	0
D_5__Anaerovibrio	0	0	0	0	0	0.0001485	0	0	0	0	0	0	0	0	0	0	0	0	0
D_5__Anaerovorax	0	0	0	0	2.39512e-05	0.00101475	0	0	0	0	0	0	0	0	0	0	0	0	0
D_5__Ancylobacter	0	0	0	0	0	0	0	0	0.000566409	0	0	0	0	0	0	0	0	0	0
D_5__Anoxybacillus	0.00716519	0	0	0	0	0	0	0	0	0	0	0	0	0	0	0	0	0	0
D_5__Anseongella	0	0	0	0	0	0	0	0	8.09156e-05	0	0	0	0	0	0	0	0	0	0
D_5__Aquabacterium	0	0	0	0	0	0.0001485	0	0.000208892	0.000125869	0.000591861	0	0	0	0	0.00079255	0	0	1.49835e-05	0
D_5__Aquaspirillum	0.00140972	0	0	5.2316e-05	0	0	0	0	0.00087209	0.0105418	0.000274547	0	0.000716127	0	0	0	0	0.000201207	0
D_5__Aquicella	0	0	0	0.00116839	0	0	0	0.00059186	0	0	0	0	0	0	0	0	0	0	0
D_5__Aquipuribacter	0	0	0	0.000435966	0	0.00042075	0	0	6.29344e-05	0.000156341	0	0	0	0	0	0	0	0	0
D_5__Arachidicoccus	0	0	0	0	0	0	0	0	0	0	0.000176495	0	0	0	0	0	0	6.42151e-05	0
D_5__Arcanobacterium	0	0	0	0	0	0	0	0.000870383	0	0.000245678	0	0	0	0	0	0	0	0.000235455	0
D_5__Arcicella	0	0	0	0	0	0	0	0.000139261	0	0	0	0	0	0	0	0	0	0	0
D_5__Arcobacter	0.00103344	0	0	0.00263573	0	0.00017325	0	0	0.000233756	0.00116139	0	0	0	0	0	0	0	0	0
D_5__Arcticibacter	0	0.00194974	0	0	0	7.42501e-05	0	0	0	0	0.000117663	0	0	0	0	0	0	0	0
D_5__Arenimonas	0	0	0	0.000361229	0.000179634	0	0	0.000940013	8.99062e-05	0.000212177	0	0	0	0	0	0	0	0	0
D_5__Aridibacter	0	0.00324957	0	0	0	0.000396	0	0.000348153	8.09156e-05	0.000368517	0	0	0	0	0	0	0	0	0
D_5__Arthrobacter	0	0	0	0.00285496	0.00288612	0.0101475	0	0.000696306	0.00298489	0.00154107	0.000411821	0.00469465	0.00229161	0.00245021	0	0	0	0	0
D_5__Asanoa	0	0	0	0	0	0	0	0	0	0.000111672	0	0	0	0	0	0	0	0	0
D_5__Aspergillus clavatoflavus	0	0	0	0	0	0	0	0	0.00109686	0	0	0	0	0	0	0	0	0	0
D_5__Asticcacaulis	0	0	0	0	0	0	0	0	3.59625e-05	0	0	0	0	0	0	0	0	0	0
D_5__Atopobium	0	0	0	0	0	0	0	0	0	0	0.000176495	0	0	0	0	0	0	0	0
D_5__Atopostipes	0.00469023	0	0	0.00300941	0.00733307	0.000594001	0.0129864	0.000278522	0.00174418	0	0.000215716	0.0174937	0	0.0115385	0.0101711	0	0.00414486	0	0
D_5__Aureimonas	0	0	0	0	0	0.00017325	0	0.000765937	0.00227463	0.000804038	5.88316e-05	0	0	0.00212519	0	0	0	2.35455e-05	0
D_5__Azomonas	0	0	0	0	0.000187618	0	0	0	0	0	0	0	0	0	0	0	0	0	0
D_5__Azospira	0	0	0	0	0	0	0	0	0.00311076	0	0	0	0	0	0	0	0	0	0
D_5__Azospirillum	0	0	0	0	0	0	0	0	0	0	9.80527e-05	0	0	0	0	0	0	0	0
D_5__Bacillus	0	0.00151646	0.000129933	0.011502	0.00285419	0.00165825	0.00534238	0.00282004	0.00338047	0.0123733	0.00266703	0.0113067	0.00329419	0.0244771	0.0218942	0.0113367	0.00932594	0.00025472	0.00758569
D_5__bacterium Ellin6543	0	0	0	0	0	0	0	0	0	0.000189842	0	0	0	0	0	0	0	0	0
D_5__bacterium enrichment culture clone R4-41B	0	0	0	0	0	0	0	0	0	0	0	0	0	0	0.0122515	0	0	0	0
D_5__bacterium LWQ8	0	0	0	0	0	0.000519751	0	0.000348153	0.000134859	0.000424353	0	0	0	0	0	0	0	0	0
D_5__bacterium YC-LK-LKJ19	0	0	0	0	0	0	0	0	0.000116878	0	0	0	0	0	0	0	0	0	0
D_5__bacterium YC-ZSS-LKJ173	0	0	0	0	0	0	0	0	0.00014385	0	0	0	0	0	0	0	0	0	0
D_5__Bacteroides	0.013334	0.0110485	0.00813167	0.000662669	0.00681013	0.00740026	0.00908037	0.00912161	0.00180712	0.0146067	0.0112368	0.0395438	0.00358064	0	0	0	0	0.0265272	0
D_5__Bacteroidia bacterium feline oral taxon 312	0.0017807	0	0	0	0	0.00037125	0.00196559	0.00226299	0	0	0	0	0	0	0	0	0	0	0
D_5__Bartonella	0	0	0	0	0	0	0	0	0	0	0.000215716	0	0	0	0	0	0	0	0
D_5__Bdellovibrio	0	0	0	0.000834564	0	0.000594001	0	0.000208892	0.000988969	6.70032e-05	0.000156884	0	0.000572902	0	0	0	0	0	0
D_5__Belnapia	0	0	0	0	0	0	0	0	0.000440541	5.5836e-05	0	0	0	0	0	0	0	0	0
D_5__Bergeyella	0	0.00368284	0	0.000318878	0.00423538	0.00928126	0.00669478	0.00410821	0.0043155	0.00982713	0.000313769	0	0.00544257	0.00235021	0	0	0.000284959	0.00879747	0
D_5__Bhargavaea	0	0	0	0	0	0.00027225	0	0	0	0	0	0	0	0	0	0	0	0	0
D_5__Bifidobacterium	0	0	0	0.000974074	0.000107781	0.000618751	0	0.000104446	0.000647325	0.00374101	0.00362795	0	0	0	0	0	0	3.21075e-05	0
D_5__Blastocatella	0	0	0	0	0	0.00042075	0	0.000835567	0.00141153	0.000670032	9.80527e-05	0	0	0	0	0	0	0	0
D_5__Blastococcus	3.17982e-05	0.0017331	0	0.000219229	0.00118559	0.0018315	0.00330119	0.000557045	0.00221169	0.000748202	0.000627537	0	0.00544257	0.00318778	0	0	0	0	0
D_5__Blastopirellula	0	0	0	0	0	0	0	0	8.09156e-05	0	0	0	0	0	0	0	0	0	0
D_5__Blautia	0.00921617	0.00108319	0	0.00311654	0.00108978	0.00816751	1.67999e-05	0.000139261	0.000548428	0.00751552	0.00811876	0.0225739	0	0	0	0	0.0116833	0	0
D_5__Blvii28 wastewater-sludge group	0	0	0	0	0	0.00012375	0	0	0	0	0	0	0	0	0	0	0	0	0
D_5__Bogoriella	0.00303143	0.00476603	0	0	0	0	0	0	0.000413569	0	0	0	0	0	0	0	0	0	0
D_5__Bosea	0	0	0	0	0	0.0004455	0	0.00118372	0.000881081	0.000156341	5.88316e-05	0	0	0	0	0	0	0	0
D_5__Brachybacterium	0.00127723	0	0	0.00366461	0.00269451	0.000816751	0	0.000313338	0.0141153	0.00260196	0.00460848	0.00096858	0.00100258	0	0	0	0.00233149	0	0.00360383
D_5__Brachymonas	0	0	0	0	0	0.00042075	0.000201599	0.000452599	0	0	0	0	0.00300773	0	0	0	0	0.0098613	0
D_5__Bradymonas	0	0	0	0	0.000958049	0	0	0	1.79812e-05	0	0	0	0	0	0	0	0	0	0
D_5__Bradyrhizobium	0	0	0.00306426	0	0	0	0	0.00142743	0.000404578	0	0	0	0	0	0	0	0.000155432	0.00017124	0.000655242
D_5__Brevibacillus	0	0	0	0	0.00670635	0.000594001	0	0	0	0.000134006	0	0	0	0	0	0	0.00119165	0	0.0014869
D_5__Brevibacterium	0	0.00108319	0	0.00148229	0.00114168	0.001485	0.0010668	0.000139261	0.0509948	0.00166391	0.00753045	0.0037063	0	0	0	0	0	0	0.00549395
D_5__Brevundimonas	0.00130903	0	0.00126685	0.00188836	0	0.00363825	0	0.000870383	0.00423458	0.00138473	0.00243171	0.0014331	0.000429676	0	0.000528367	0	0	0	0.00418347
D_5__Brochothrix	0	0	0.00866223	0.0035251	0.000271447	0	0	0	0	0.000145174	0	0	0	0	0	0	0	0	0
D_5__Brumimicrobium	0	0	0	0	0	0.00022275	0	0	0	0	0	0	0	0	0	0	0	0	0
D_5__Bryobacter	0	0.00108319	0	0.0015919	0	0.000569251	0	0.000905198	0.000161831	0.000670032	0.000196105	0	0	0	0	0	0	0	0
D_5__Buchnera	0	0	0	0	0	0.001188	0	0	0	5.5836e-05	0	0	0	0	0	0	0	0	0
D_5__Burkholderia-Paraburkholderia	0	0	0	0	0	0	0	0	0	0	0.000176495	0	0	0	0	0.00410881	0.00738304	0	0
D_5__Butyricicoccus	0	0	0	0	0	0.00012375	0	0	0	0.000457855	0	0	0	0	0	0	0	0	0
D_5__Butyrivibrio	0	0	0	0	0	0	0	0	0	0	0	0.00414118	0	0	0	0	0	0	0
D_5__Caenimonas	0	0	0	0.00022172	0	0	0	0	0	0.000268013	0	0	0	0	0	0	0	0	0
D_5__Calothrix	0	0	0	0	0	0.00042075	0	0.0016015	0.000836128	0	0.000196105	0	0	0	0	0	0	0	0
D_5__Camelimonas	0	0	0	0	0	0	0	0	0.000152841	0	0	0	0	0	0	0	0	0	0
D_5__Campylobacter	0	0	0	0	0	0.000891001	1.67999e-05	0.000139261	2.69719e-05	0.000100505	0	0	0	0	0	0	0	0.00216405	0
D_5__candidate division TM7 bacterium JGI 0001002-L20	0	0	0	0	0	0	0	0	4.49531e-05	0	0	0	0	0	0	0	0	0	0
D_5__Candidatus Alysiosphaera	0	0	0	1.24562e-05	0	0	0	0.000139261	0.000125869	7.81704e-05	0.000137274	0	0	0	0	0	0	0	0
D_5__Candidatus Aquiluna	0	0	0	0	0	0	0	0.000626675	0	0	0	0	0	0	0	0	0	0	0
D_5__Candidatus Babela massiliensis	0	0	0	0	0	0	0	0	0	0	0	0	0	0	0.00148603	0	0	0	0
D_5__Candidatus Chloroploca	0	0	0	0	0	0	0	0	5.39437e-05	0	0	0	0	0	0	0	0	0	0
D_5__Candidatus Methylacidiphilum	0	0	0	0	0	0	0	6.96306e-05	0	0	0	0	0	0	0	0	0	0	0
D_5__Candidatus Microthrix	0	0.00779896	0	0	0	0	0	0.000243707	3.59625e-05	0.000457855	0	0	0	0	0	0	0	0	0
D_5__Candidatus Nitrososphaera	0	0	0	0	0	9.90001e-05	0	0	0	6.70032e-05	0	0	0	0	0	0	0	0	0
D_5__Candidatus Saccharibacteria bacterium RAAC3_TM7_1	0	0	0	0.00110611	0	9.90001e-05	0	0	0.000224766	0	0	0	0	0	0	0	0	0	0
D_5__Candidatus Saccharimonas	0.00125603	0.00281629	0	0	0.0012295	0.000915751	0	0	0.000350634	5.5836e-05	0	0	0	0	0	0	0	0.00416756	0
D_5__Candidatus Schneideria	0	0	0	0	0	0	0	0	0	4.46688e-05	0	0	0	0	0	0	0	0	0
D_5__Candidatus Soleaferrea	0	0	0	7.97196e-05	0	0.00047025	0	0	0	0	0	0	0	0	0	0	0	0	0
D_5__Candidatus Solibacter	0	0	0	0	0	0	0	0.000243707	0	2.23344e-05	0	0	0	0	0	0	0	0	0
D_5__Candidatus Stoquefichus	0	0	0	0	0	9.90001e-05	0	0	0	0	0	0	0	0	0	0	0	0	0
D_5__Candidatus Sulcia	0	0	0	0	0	0	0	0	0.000961997	0	0	0	0	0	0	0	0	0	0
D_5__Candidatus Xiphinematobacter	0	0	0	0	0	7.42501e-05	0	0.000557045	0	0.000178675	0	0	0	0	0	0	0	0	0
D_5__Capnocytophaga	2.11988e-05	0.00888215	0	0.000316387	0.0012255	0.00670726	0.000529198	0.00302893	0.00417165	0.0103297	0.000294158	0.0013738	0.00157548	0.00080007	0	0	0	0.00228392	0
D_5__Caproiciproducens	0	0	0	0	0	4.95e-05	0	0	0	6.70032e-05	0	0	0	0	0	0	0	0	0
D_5__Cardiobacterium	0	0	0	0	0.000502976	0.000198	0	0.000905198	0.00014385	0.000502524	0	0	0.000716127	0	0	0	0	1.7124e-05	0
D_5__Carnobacterium	0	0	0	0.00659181	0	0.00012375	0	0	0.000242747	0.000759369	0	0	0	0	0.00214649	0	0	0	0
D_5__Catellatospora	0	0	0	0	0	0	0	0	8.09156e-05	0	0	0	0	0	0	0	0	0	0
D_5__Catellicoccus	0	0	0	0	0	0	0	0	0	0	0	0	0	0	0	0	0	0	0
D_5__Catelliglobosispora	0	0	0	0	0	0	0	0	0	0.000100505	0	0	0	0	0	0	0	0	0
D_5__Catenibacterium	0	0.00151646	0	6.72634e-05	0	9.90001e-05	0	0	0.000395587	0	0	0.00793643	0	0	0	0	0	0	0
D_5__Catenisphaera	0	0	0	0	0	9.90001e-05	0	0	0	0	0	0	0	0	0	0	0	0	0
D_5__Catonella	0.000911548	0.00194974	0	0	0	0.0010395	0.00351119	0.005466	0.000278709	0.00668915	0.0003726	0	0.000286451	0	0	0	0	0.00173809	0
D_5__Caulobacter	0	0	0	0	0	0	0	0.000696306	0.000107887	0.000145174	0	0.00141334	0.000572902	0	0	0	0	0	0
D_5__Cellulomonas	0	0	0	0	0	0.00101475	0	0.00268078	0.000503475	0.00190959	0.000647148	0	0	0	0	0	0	0	0.00113407
D_5__Cellulosilyticum	0.000582967	0	0	0	0	0	0	0	0	0	0	0	0	0	0	0	0	0	0
D_5__Cellulosimicrobium	0	0	0	0.00252113	0	0	0	0	0.000449531	0	0	0	0	0	0	0	0	0	0
D_5__Cellvibrio	0	0	0	0.00259089	0	0.0004455	0	0.000382968	8.99062e-05	0	0.000627537	0.00443768	0.00401031	0	0	0	0	0	0
D_5__Cesiribacter	0	0	0	0	0	0	0	0	0.000116878	0	0	0	0	0	0	0	0	0	0
D_5__Cetobacterium	0	0	0	0	0	0.0001485	0	0	0	0	0	0	0	0	0	0	0	0	0
D_5__cf. Wilmottia sp. CAWBG522	0	0	0	0	0	0	0	0.000731121	0	0	0	0	0	0	0	0	0	0	0
D_5__Chamaesiphon	0	0	0	0.00107621	0	0	0	0	0	0	0	0	0	0	0	0	0	0	0
D_5__Chiayiivirga	0	0	0	0	0	0	0	0.000348153	0	0	0	0	0	0	0	0	0	0	0
D_5__Chishuiella	0	0	0	0	0	0.000198	0	0	0	0	0	0	0	0	0	0	0	0	0
D_5__Chitinophaga	0	0.00129983	0	0	0	0.00017325	0	6.96306e-05	0	0	0	0	0	0	0	0	0	0	0
D_5__Chlorella pyrenoidosa	0	0	0	0	0	0.00037125	0	0	0	0	0	0	0	0	0	0	0	0	0
D_5__Chlorobi bacterium canine oral cavity COT-312	0.000842652	0	0	0	0.000902163	0.00042075	0	0.000626675	0	0.000658865	0	0	0	0	0	0.000269922	0	0.00454643	0
D_5__Chloronema	0	0	0	0	0	0	0	0	0.000368616	0	0	0	0	0	0	0	0	0	0
D_5__Christensenellaceae R-7 group	0.00886109	0.00194974	0	0.00216489	0.00636304	0.00205425	0.0001428	0.000417784	0.000242747	0.000223344	0.000451042	0	0	0.0242646	0	0.00959722	0	0.00319577	0.00652722
D_5__Chroococcidiopsis	0	0	0	0.00110611	0	0.00106425	0.00602278	0.00121854	0.0399184	0.00969313	0.000647148	0	0	0.00398785	0	5.99826e-05	0	0	0
D_5__Chryseobacterium	0.0327839	0.00108319	0.0533268	0.0466086	0.0106383	0.0111375	0.0583798	0.00292449	0.00488191	0.00480189	0.000960916	0.0148549	0.000572902	0.0131512	0.0332541	0.0450169	0.0145588	0.0005972	0.0334173
D_5__Chryseolinea	0	0	0	0.00147481	0	0	0	0.000313338	6.29344e-05	0	0	0	0	0	0	0	0	0	0
D_5__Chryseomicrobium	0	0	0	0	0	0	0	0	0.000170822	0	0	0	0	0	0	0	0	0	0
D_5__Chthoniobacter	0	0	0	0.000881898	0	0.00037125	0	0.00146224	0.000116878	0.000234511	0.000215716	0.00407199	0	0	0	0.00263923	0	0	0
D_5__Citricoccus	0	0	0	0.00020179	0	0	0	0	0.000458522	0.00027918	0.000137274	0	0	0	0	0	0	0	0
D_5__CL500-29 marine group	0	0	0.000140761	0.000518177	0	0.000297	0	0.00059186	0	0.000156341	0	0	0	0	0	0	0	0	0
D_5__CL500-3	0	0	0	0	0	0	0	0	0	0	0.000431432	0	0	0	0	0	0	0	0
D_5__Cloacibacterium	0	0	0	0	0	0	0	0	0	0	0	0	0	0	0.00118883	0	0	0	0
D_5__Clostridiales bacterium canine oral taxon 162	0	0	0	0	0	0	0	0	0	0	0	0	0	0	0	0	0	9.20416e-05	0
D_5__Clostridiales bacterium canine oral taxon 260	0	0.00909879	0	0	0	0	0	0	0	0	0	0	0	0	0	0	0	0	0
D_5__Clostridium sensu stricto 1	0.0134983	0.00476603	2.16556e-05	0.00503479	0.0167259	0.0269528	0.00167159	0.000974829	0.00462118	0.00020101	0.000862864	0.00652309	0.000429676	0	0.00221254	0.0062082	0.0302057	0	0
D_5__Clostridium sensu stricto 10	0	0	0	0	0	0.000198	0	0	5.39437e-05	0	0	0	0	0	0	0	0	0	0
D_5__Clostridium sensu stricto 13	0	0	0	0	0	7.42501e-05	0	0	0.000269719	0	0	0	0	0	0	0	0	0	0
D_5__Clostridium sensu stricto 8	0	0	0	0	0	0	0	0.000452599	0.000188803	0	0	0	0	0	0	0	0	0	0
D_5__Clostridium sensu stricto 9	0	0	0	0	0	0	0	0	8.99062e-05	0	0	0	0	0	0	0	0	0	0
D_5__Cnuella	0	0	0	0	0	0.00047025	0	0.000557045	0.00110585	0.000502524	0.000196105	0	0	0	0	0	0	0	0
D_5__Cohaesibacter	0	0	0	0	0	9.90001e-05	0	0	0	0	0	0	0	0	0	0	0	0	0
D_5__Collinsella	0	0	0	0	0.000395195	0.0018315	0	0	0	0	0	0.000543591	0	0	0	0	0	0	0
D_5__Colubraria reticulata	5.82967e-05	0	6.49667e-05	4.48423e-05	6.387e-05	0	0	0	0	0	0	0	0	0	0	0	0	0	0
D_5__Comamonas	0	0	0	0.00018186	0	0	0	0	0.000161831	0.000189842	0	0	0	0	0	0	0	0	0
D_5__Conchiformibius	0.00278764	0	0	0.00333328	0.0183666	0.00900901	0.00482158	0.0454688	0.00888274	0.0120382	0	0	0.00859353	0.00187516	0	0	0	0.0112248	0
D_5__Conexibacter	0	0	0	0	0	0	0	0.000452599	0	0	0	0	0	0	0	0	0	0	0
D_5__Confluentibacter	0	0	0	0	0	0	0	0	2.69719e-05	0	0	0	0	0	0	0	0	0	0
D_5__Coprococcus 1	0	0	0	0.000777266	0	0	0	0	3.59625e-05	0.000513691	0.000568706	0	0	0	0	0	0	0	0
D_5__Coprococcus 3	0	0	0	0.000284001	0	0.00017325	0	0	0	0	0	0	0	0	0	0	0	0	0
D_5__Corticibacter	0	0	0	0.00219976	0.000259472	0.002376	0.000898797	0	0.000935025	0.000591861	0	0	0.0011458	0	0	0	0	0.00366026	0
D_5__Corynebacterium	0	0	0	0.000677616	0.00423538	0.00571726	0.00333479	0.00313338	0.000944015	0.00447805	0.0007452	0	0.0183329	0.00356281	0	0	0	0.000650713	0
D_5__Corynebacterium 1	0.0216546	0.00433276	0.0275459	0.0186768	0.0651953	0.0271013	0.0989349	0.0155624	0.0247512	0.0228704	0.0189046	0.0264284	0.182899	0.0681935	0.0191203	0.062142	0.0989068	0.00754527	0.104738
D_5__Coxiella	0	0	0	0	0	9.90001e-05	0	0	2.69719e-05	0	0	0	0	0	0	0	0	0	0
D_5__Craurococcus	0	0	0	0	0.000546887	0.0002475	6.71998e-05	0.000974829	0.0016273	0.000312681	0.000294158	0	0	0	0	0	0	0	0.00705645
D_5__Crinalium	0	0	0	0	0	0	0	0.000139261	0	0	0	0	0	0	0	0	0	0	0
D_5__Crocinitomix	0	0	0	0	0	7.42501e-05	0	0	0	0	0	0	0	0	0	0	0	0	0
D_5__Cupriavidus	0	0	0	0	0	9.90001e-05	0.000579598	0	0.000197794	4.46688e-05	0	0	0	0	0	0.00341901	0	0	0
D_5__Cytophaga	0	0	0	0	0	4.95e-05	0	0	0	0	0	0	0	0	0	0	0	0	0
D_5__Dactylosporangium	0	0	0	0	0	0	0	0	0.000107887	0	0	0	0	0	0	0	0	0	0
D_5__Dechloromonas	0	0	0	0	0	0	0	0	0	0	0	0	0	0	0	0	0	0	0
D_5__Defluviicoccus	0	0	0	0.000378668	0	0.00047025	0	0	0.000521456	0.00020101	0	0	0	0	0	0	0	0	0
D_5__Defluviitaleaceae UCG-011	0	0.0108319	0	0	0.000239512	0	0.000209999	0.000835567	0.000206784	0.00145174	0	0	0	0	0	0.010347	0	0.0117214	0
D_5__Deinococcus	0	0	0	0.00633272	0.00985993	0.0195278	0	0.00389931	0.0166866	0.00752669	0.0061381	0	0.01332	0.0091508	0.0194505	0	0	0	0
D_5__Delftia	0.000895649	0	0	0	0	0	0	0	0.000449531	0	0	0.00307376	0	0	0	0.000329904	0.00647635	0.000130571	0
D_5__Demequina	0	0.00216638	0	4.98247e-05	0	0	0	0	7.1925e-05	0	0	0	0	0	0	0	0	0	0
D_5__Dermatophilus	0	0	0	7.97196e-05	0	0	0	0	4.49531e-05	0.000312681	0	0	0	0	0	0	0	0	0
D_5__Desemzia	0	0	0	0	0	0	0	0	0.0013396	0	0	0	0	0	0	0	0	0	0
D_5__Desulfobulbus	0	0	0	0	0	4.95e-05	0	0.000174077	0	0	0	0	0	0	0	0	0	0	0
D_5__Desulfomicrobium	0	0	0	0	1.99594e-05	0	0	0	0.000278709	5.5836e-05	0	0	0	0	0	0	0	0.00282974	0
D_5__Desulfoplanes	0	0	0	0	0	0	0.000823197	0.000765937	0	3.35016e-05	0	0	0	0	0	0	0	0	0
D_5__Desulfotomaculum	0	0	0	0	0	0	0	0	6.29344e-05	0	0	0	0	0	0	0	0	0	0
D_5__Desulfovibrio	0.00543749	0	0	0	0	0.000519751	0	0	2.69719e-05	3.35016e-05	7.84421e-05	0	0	0	0	0	0	0.00133781	0
D_5__Desulfuromonas	0	0	0	0	0	0	0.000478798	0	0	0	0	0	0	0	0	0	0	0	0
D_5__Devosia	0	0	0.000400628	0.00153709	0.00136123	0.002772	0	0.00330745	0.00214876	0.00170858	0.000627537	0.00271796	0	0	0.0035995	0	0	1.92645e-05	0
D_5__dgA-11 gut group	0	0	0	0	0	9.90001e-05	0	0.000208892	0	0	0	0	0	0	0	0.0072579	0	0	0
D_5__Dialister	0	0	0	3.98598e-05	0	0	0	0.000278522	8.09156e-05	0.000312681	0	0	0.00214838	0	0	0	0	0.00116657	0
D_5__Dielma	0	0	0	0	0	0.000544501	0	0.000452599	0.000422559	0.0013959	0	0	0	0	0	0	0	0	0
D_5__Dietzia	0	0	0	0.00277773	0	0.00126225	0	0	0.00986271	0.00252379	0.00190222	0.00285632	0	0	0	0	0	0	0.00861895
D_5__Diplazium pycnocarpon	0	0	0	0	0	0	0	0	0.000359625	0	0	0	0	0	0	0	0	0	0
D_5__Dokdonella	0	0	0	0.000667652	0.00134127	0.000297	0	0.000382968	0	0.000134006	0	0	0	0	0	0	0	0	0
D_5__Dolosigranulum	0.00142562	0	0.0068215	0	0	0	0	0	4.49531e-05	0.000346183	0	0	0.00171871	0.00605053	0	0	0	0	0
D_5__Domibacillus	0	0	0	0	0	0	0	0	9.88969e-05	0	0	0	0	0	0	0	0	0	0
D_5__Dorea	0	0	0	0	0.00227936	0	0	0	0	0	0	0	0	0	0	0	0	0	0
D_5__DS-100	0	0	0	0	0	0	0	0.000417784	7.1925e-05	0	0.000215716	0	0	0	0	0	0	0	0
D_5__Duganella	0	0	0	0.00026158	0	0	0	0	0.0002877	0	0	0	0	0	0	0	0	0	0
D_5__Dyadobacter	0	0.00129983	0	0.00248875	0	0.00141075	0	0.00194966	0.000845119	7.81704e-05	0.00109819	0	0	0	0	0	0	0	0
D_5__E1B-B3-114	0	0	0	0	0	0	0	0	0.000206784	0	0	0	0	0	0	0	0	0	0
D_5__Edaphobacter	0	0	0	0	0	0	0	0.000139261	0	0	0	0	0	0	0	0	0	0	0
D_5__Elizabethkingia	0	0	0	0	0	0	0	0.000174077	0	0	0	0	0	0	0	0	0	0	0
D_5__Empedobacter	0	0	0.00108278	0	0	0.000198	0	0	0	0.00035735	0.000294158	0	0	0	0	0	0	0	0
D_5__Enhydrobacter	0.00122423	0	0.00203562	0.000545581	0.00146103	0.0002475	0.00210839	0.00170595	0.000970987	0.00551659	0.00478497	0.000118602	0.00186193	0.00235021	0.00921339	0.00629817	0.000466297	0.000203348	0.00383065
D_5__Enteractinococcus	0	0	0	0	0.00507367	0.00012375	0	0	0.00212179	0	0	0	0	0	0.017271	0	0	0	0.00952621
D_5__Enterococcus	0	0.00108319	0	0.00289233	3.1935e-05	0.000841501	0.0010332	0.00104446	0.0002877	0.000502524	0.000588316	0.00315283	0	0.00933832	0	0	0	0.00012843	0.00609879
D_5__Epilithonimonas	0	0	0	0	0	0.000396	0	0.000382968	0.000116878	0	0	0	0	0	0	0	0	0	0
D_5__Epulopiscium	0	0	0	0	0	0	0	0.000278522	0	0	0	0	0	0	0	0	0	0	0
D_5__Ercella	0	0	0	0	0	0	0	0.000278522	0	0	0	0	0	0	0	0.0160154	0	0	0
D_5__Eremococcus	0	0	0	0	0.00038322	0	0	0	0	0	0	0	0	0	0	0	0	0	0
D_5__Erwinia	0	0	0	0	0	0	0	0	0.000422559	0	0	0	0	0	0	0	0	0	0
D_5__Erysipelatoclostridium	0	0	0	0.000837056	0.000163667	0.000297	0	0	0	0.000178675	0.000137274	0.000415106	0	0	0	0	0	0	0
D_5__Erysipelothrix	0.00989984	0	0	0	0	0	0	0	0	0	0	0	0.00200516	0	0	0.0128663	0.0102067	0	0
D_5__Erysipelotrichaceae UCG-003	0	0	0	0	0	0.00037125	0	0.000174077	0	0.000212177	0	0	0	0	0	0	0	0	0
D_5__Erysipelotrichaceae UCG-004	0	0	0	0	0	0.000495	0	0	3.59625e-05	0	0	0	0	0	0	0	0	0	0
D_5__Erysipelotrichaceae UCG-010	0	0	0	0	0	7.42501e-05	0	0	0	0	0	0	0	0	0	0	0	0	0
D_5__Erythrobacter	0	0	0	0	0	0	0	0	2.69719e-05	0	0	0	0	0	0	0	0	0	0
D_5__Escherichia-Shigella	2.64985e-05	0.00108319	0	0.00298201	0.00431122	0.000519751	0.00927357	0.000174077	0.00113282	0.00109439	0.00141196	0	0	0.00877577	0	0	0.000129527	0	0.00262097
D_5__Eubacterium	0	0	0	0	0	0	0	0	5.39437e-05	0	0	0	0	0	0	0	0	0	0
D_5__Exiguobacterium	0	0	0	0	0	0	0	0.00229781	0.00106988	0.00608612	0.00403977	0	0	0	0	0	0	0	0
D_5__Ezakiella	0.000286184	0	0.0053381	0	0	0.000198	0	0.000661491	0	0.00123956	0	0.000158136	0.000716127	0	0	0	0	0.00543902	0
D_5__Facklamia	0	0	0.00371393	0.000383651	0.00169255	0.0025245	0	0.000626675	0.0016273	0.000268013	0	0	0	0.00738815	0	0	0	0.000231174	0.0157762
D_5__Faecalibacterium	0	0	0	0	0.000782407	0.0041085	0	6.96306e-05	0	0.00674499	0.00796188	0.0129474	0	0	0	0	0	0	0
D_5__Faecalitalea	0.00500821	0	0	0	1.19756e-05	0.00042075	0	0	0	0.00291464	0.00176495	0	0.00128903	0	0	0	0	0	0
D_5__Falsirhodobacter	0	0	0	0	0	0	0	0	0.00014385	0	0	0	0	0	0	0	0	0	0
D_5__Family XIII AD3011 group	0.001839	0	0	4.98247e-06	0.00130534	0.0004455	0	0.00052223	0.000179812	0	0.000117663	0	0	0	0	0.020664	0	0	0
D_5__Family XIII UCG-001	0	0	0	0	0	0	0	0	0	0	0	0	0.00358064	0	0	0	0	6.63556e-05	0
D_5__Family XIII UCG-002	0	0	0	0	0	0.0002475	0	0	0	0	0	0	0	0	0	0	0	0	0
D_5__Fastidiosipila	0	0	0	0	0	0	0	0	0.000233756	0.0022111	0	0	0	0	0	0	0	0.000406695	0
D_5__Ferruginibacter	0	0	0	0.00286991	0.000359269	0.001386	0	0.00132298	0.00058439	0.00109439	9.80527e-05	0.0124729	0	0	0	0	0	0	0
D_5__Fibrella	0	0	0	0	0	0	0	0.000278522	0.000161831	0	0	0	0	0	0	0	0	0	0
D_5__Fibrobacter	0	0	2.16556e-05	0	0	0.00111375	0.00920637	0	0.000134859	0	0	0	0	0	0	0	0	0	0
D_5__Fictibacillus	0	0	0	0	0	0	0	0	0	0.000111672	0.000451042	0	0	0	0	0	0	0	0
D_5__Filifactor	0.00129843	0.00519931	0	0	0.00100595	0.00131175	0	0.000452599	0.000260728	0.00203243	9.80527e-05	0	0.00257806	0	0	0	0	0.0250182	0
D_5__Finegoldia	0	0.000649913	0	0.00239657	0.000243504	0	0	0.000104446	0	7.81704e-05	0.000196105	0	0.0011458	0	0	0	0.00546604	0.000134852	0
D_5__Firmicutes bacterium canine oral taxon 309	0	0	0	0	0	0	0	0.000348153	0	0	0	0	0	0	0	0	0	0	0
D_5__Flaviflexus	0.00146802	0	0	0	0.00339708	0	0	0	0	0	0	0	0	0	0	0	0	0	0
D_5__Flavihumibacter	0	0	0	0	0	0	0	0.000765937	0	5.5836e-05	0	0	0	0	0	0	0	0	0
D_5__Flavisolibacter	0	0	0	0.000376177	0.000630716	0.00037125	0	0.000452599	0.0020139	0.00108322	7.84421e-05	0	0	0	0	0	0	0	0
D_5__Flavitalea	0	0	0	0	0	0.00027225	0	0	0.000116878	0.000290347	0	0	0	0	0	0	0	0	0
D_5__Flavobacterium	0.00604696	0	0.00171079	0.0132858	0.00487408	0.0109148	0.00433439	0.0034119	0.00454026	0.00530442	0.0011178	0.00224355	0.0067316	0	0.0147282	0.00692799	0.00598415	0.000764159	0.000882056
D_5__Flavonifractor	0	0	0	0	0	0	0	0	0	0.000122839	0.000549095	0	0	0	0	0	0	0	0
D_5__Fluviicola	0	0	0	0.000316387	0	0.0003465	0	6.96306e-05	0	0	0	0	0	0	0	0	0	0	0
D_5__Fodinicola	0	0	0	0	0	0	0	0	0	0	0.000176495	0	0	0	0	0	0	0	0
D_5__Frederiksenia	0.00243256	0.0106153	0	0.00360233	0.00522137	0.00950401	0.00642598	0.0197403	0.00436944	0.0154107	0.00235326	0	0.0246348	0	0	0	0	0.010086	0
D_5__Fretibacterium	0.00395887	0	0	0	0	0	0	0	0	0.000413186	0	0	0	0	0	0	0	0.0115031	0
D_5__Friedmanniella	4.23976e-05	0	0.00108278	0.00237913	0.00104188	0.00022275	0	0.00132298	0.00125869	0.000457855	0.000215716	0.000770911	0	0	0	0	0	0	0
D_5__Frigoribacterium	0	0	0	0	0	0	0	0	0.000188803	0	0	0	0	0	0	0	0	0	0
D_5__Fusibacter	0.00590916	0.00671577	0	0.000762319	0.00141711	0.0002475	0	0.00229781	0.00058439	0.00235628	0	0	0	0	0	0	0	0.00808682	0
D_5__Fusobacterium	0.0824792	0.191075	0	0.00816877	0.00406772	0.0122513	0.000344399	0.00543119	0.00146547	0.00996114	0.00252976	0.0387926	0.0181896	0.00657558	0.00346741	0	0.000207243	0.111381	0.00115927
D_5__Gaiella	0	0.000433276	0	0.000899337	0	0.000990001	0	0.00288967	0.000764203	0.0049359	0.000784421	0	0	0	0	0	0	0	0
D_5__Galbibacter	0	0	0	0	0.00244702	0	0	0	0.000368616	0	0	0	0	0	0	0	0	0	0
D_5__Gardnerella	0	0	0	0	0.000303382	0	0	0	0	0	0	0	0	0	0	0	0	0	0
D_5__Gelidibacter	0	0	0	0.00354005	0.000734505	0.00027225	0	0	0	0.000234511	0	0	0	0	0	0	0	0	0
D_5__Gelria	0	0	0	0	0	0	0	0	0.000107887	0	0	0	0	0	0	0	0	0	0
D_5__Gemella	0.0133923	0.0034662	0	0	0.00477428	0.0035145	0	0.00334227	0.000467512	0.00255729	0.000294158	0	0	0	0	0	5.18108e-05	0.00114303	0.00186492
D_5__Geminicoccus	0	0	0	0	0	0.000198	0	0	0.000125869	0.000256845	0	0	0	0	0	0	0	0	0
D_5__Gemmata	0	0	0	6.47722e-05	1.59675e-05	0	0	0.00163632	0.000368616	0.000312681	0	0	0	0	0	0	0	0	0
D_5__Gemmatimonas	0	0	0	0.000343791	0	0.00012375	0	0.00167113	0.000494484	0.000971546	0.000451042	0	0	0	0	0	0	0	0
D_5__Gemmatirosa	0	0	0	0	0	0.000544501	0	0.000139261	0.000953006	0.00063653	0	0	0	0	0	0	0	0	0
D_5__Geoalkalibacter	0.000821453	0	0	0	0	0	0	0	0	0	0	0	0	0	0	0	0	1.07025e-05	0
D_5__Geobacter	0	0	0	0	0	0	0	0	0	0.000145174	0	0	0	0	0	0	0	0	0
D_5__Geodermatophilus	0	0.00281629	0	0.00133779	0.0006387	0.001881	0	0.00146224	0.000548428	0.000390852	0.000117663	0	0.000716127	0	0	0	0	0	0
D_5__Georgenia	0	0	0	0.000794705	0	0.00017325	0	0	0.000323662	0.000111672	0	0	0	0.00942582	0	0	0	0	0.0130796
D_5__Glarea lozoyensis 74030	0	0	0	1.49474e-05	0	0	0	0	0	0	0	0	0	0	0	0	0	0	0
D_5__Globicatella	0	0	0	0	0.000662651	0.00249975	0	0	0.000341644	0	0	0	0	0	0	0	0	5.56531e-05	0
D_5__Gloeocalita	0	0	0	0	0	0	0	0	0	3.35016e-05	0	0	0	0	0	0	0	0	0
D_5__Glutamicibacter	0	0.00324957	0	0.0145339	0.00195602	0.00589051	0	0.00602305	0.00161831	0.00112789	0.000294158	0.0060388	0	0	0	0	0	0	0.00277218
D_5__Glycomyces	0	0	0	0.000164422	0	0	0	0	0	0.000134006	0	0	0	0	0	0	0	0	0
D_5__Gordonia	0.00291483	0	0	0	0	0	0	0	0.0248501	0	0	0	0	0	0	0.00410881	0	0	0
D_5__Gracilibacter	0	0	0	0	0	0	0	0	0	2.23344e-05	0	0	0	0	0	0	0	0	0
D_5__Gracilibacteria bacterium canine oral taxon 394	0	0	0	0.00105628	0.00562854	0.000990001	0.00559438	0.00167113	0.00112383	0.00195426	0	0	0.000859353	0	0	0	0	0.000518002	0
D_5__Guggenheimella	0	0	0	0	0	0.00012375	0	0	0.000197794	0	0	0	0	0	0	0	0	0	0
D_5__Gulosibacter	0	0	0	0	0	0	0	0	4.49531e-05	0	0	0	0	0	0	0	0	0	0
D_5__Gyrodactylus salaris (gyrodactylosis fluke)	0	0	0	0.00153211	0	0	0	0	0	0	0	0	0	0	0	0	0	0	0
D_5__H16	0	0	0	0.000371194	0	7.42501e-05	0	0.00052223	3.59625e-05	0	0	0	0	0	0.00188231	0	0	0	0
D_5__Haemophilus	0.00598336	0.0257799	0.0005847	0.00460131	0.00244702	0.00826651	0.0168083	0.0171988	0.00696773	0.00276946	0.000451042	0.00109707	0.0108851	0	0.000330229	0.00110968	0.000803067	0.00333276	0
D_5__Haliangium	0	0	0	0.00206025	0	0.00022275	0.00230159	0.000626675	0	0.000268013	0	0	0	0	0	0	0	0	0
D_5__Haliea	0	0	0	0	0	0	0	0	0	0	0.000117663	0	0	0	0	0	0	0	0
D_5__Halioglobus	0	0	0	0	0	0	0	0.000382968	0	0	0	0	0	0	0	0	0	0	0
D_5__Haloactinopolyspora	0	0	0	0	0	0	0	0	0	0.000100505	0	0	0	0	0	0	0	0	0
D_5__Halobacillus	0	0	0	0	0	0	0	0	0	0	0.000156884	0	0	0	0	0	0	0	0
D_5__Halococcus	0	0	0	0	0	0	0	0	0	0.000513691	0.00215716	0	0	0	0	0	0	0	0
D_5__Haloferula	0	0	0	0	0.000790391	0.000618751	0	0.000139261	0	0.000156341	0	0	0	0	0	0	0	0	0
D_5__Hamadaea	0	0	0	0	0	0	0	0	0	5.5836e-05	0	0	0	0	0	0	0	0	0
D_5__Helcobacillus	0	0	0	0	0	0	0	0	0	0	0	0	0.00100258	0	0	0	0	0.000115587	0
D_5__Helcococcus	0	0	0.00704889	0.000428493	0.000846277	0.000618751	0	0.000104446	0.000251737	0.00020101	0	0	0.00343741	0	0	0	0	0.00697804	0
D_5__Helicobacter	0	0	0	0	0	0.00269775	0	0.000174077	0	0.00055836	0.000313769	0	0	0	0	0	0	0	0
D_5__Hephaestia	0	0	0	0	0	0	0	0	0	0	0	0	0	0	0	0	0	0	0
D_5__Herpetosiphon	0	0	0	0	0	0	0	0.000731121	0.000134859	0.00035735	0	0	0	0	0	0	0	0	0
D_5__hgcI clade	0	0	0	0	0	0	0	0.00059186	0	0	0	0	0	0	0	0	0	0	0
D_5__Hirschia	0	0	0	0	0	9.90001e-05	0	0.000348153	3.59625e-05	0	0	0	0	0	0	0	0	0	0.000126008
D_5__hoa5-07d05 gut group	0	0	0	0	0	9.90001e-05	0	0	0	0	0	0	0	0	0	0	0	0	0
D_5__Holdemanella	0	0	0	0.00313398	0	0.00116325	0	0.000208892	0	0.000290347	0	0	0	0	0	0	0	0	0
D_5__horsej-a03	0	0	0	0	0	0.00012375	0	0	0	0	0	0	0	0	0	0	0	0	0
D_5__Howardella	0	0	0	0	0	0	0	0	0	0	0	0	0	0	0	0	0	0.000301811	0
D_5__Hydrogenispora	0	0	0	0	0	0	0	0	0.000134859	0	0	0	0	0	0	0	0	0	0
D_5__Hydrogenophaga	0	0	0	0	0.00232327	0.00047025	0	0.000557045	0	0	0	0	0	0	0	0	0	0	0
D_5__Hydrogenophilus	0	0	0	0	0	0	0	0	0	0	0	0	0	0	0.00161812	0	0	0	0
D_5__hydrothermal vent metagenome	0	0	0	0	0	0	0	0	7.1925e-05	0	0	0	0	0	0	0	0	0	0
D_5__Hymenobacter	0	0.0134315	0.0031942	0.0188412	0.00551278	0.013959	0.00507358	0.00929569	0.0207863	0.00358467	0.00231404	0.00505046	0.0011458	0	0	0	0.0009585	3.21075e-05	0
D_5__Hyphomicrobium	0	0	0	0	0	0	0	0.000313338	6.29344e-05	0.000413186	0	0	0	0.000387534	0	0	0	4.49506e-05	0
D_5__Iamia	0	0.00238302	0	0.00188836	0.00474234	0.001287	0	0.00261115	0.00133061	0.00140707	0.00103936	0	0	0	0	0	0	0	0
D_5__Ignatzschineria	0	0	0	0	0	0.0003465	0	0	0	0	0	0	0	0	0	0	0	1.49835e-05	0
D_5__Ignavigranum	0	0	0.0176601	0	0	0	0	0	0.000278709	0.000290347	0	0	0	0	0	0.0381789	0.0212942	0	0
D_5__Ilumatobacter	0	0	0	0.000346282	0.00131333	0.000643501	0	0.00219336	0	0.000435521	0.000607927	0	0	0	0	0	0	0	0
D_5__Intestinibacter	0	0	0	0.00144492	0	0	0	0	0.000296691	0	5.88316e-05	0	0	0	0	0	0	0	0
D_5__Isoptericola	0	0	0	0	0	0	0	0	0.000926034	0	0	0	0	0	0	0	0	0	0
D_5__Isosphaera	0	0	0	0.000802178	0	0	0	0.000278522	0	0	0	0	0	0	0	0	0	0	0
D_5__Janibacter	0	0	0	0	0	0	0	0	0.000737231	0	0	0	0	0	0	0	0	0	0
D_5__Jatrophihabitans	0	0	0.0022197	0	0	0	0	0.00191484	0.00043155	0.000692366	0	0	0.000859353	0	0	0	0	0	0
D_5__Jeotgalibacillus	0.00483862	0	0	0	0	0	0	0	0	0	0	0	0	0	0	0	0	0	0
D_5__Jeotgalicoccus	0	0	0	0.0295859	0.00199993	0.002277	0	0.00142743	0.00789377	0.00117256	0.000784421	0.000385455	0.000572902	0	0	0	0	0	0
D_5__Johnsonella	0.00163231	0	0	0	0	0.00042075	0	0	0	0	0	0	0	0	0	0	0	0.000449506	0
D_5__Juniperus virginiana	0	0.000649913	0	0	0	0	0	0	0	0	0	0	0	0	0	0	0	0	0
D_5__Kaistia	0	0	0	0.00102639	0	0	0	0	0	0	0	0	0	0	0	0	0	0	0
D_5__Kandleria	0	0	0	0	0	0.0003465	0	0	0	0	0	0	0	0	0	0	0	0	0
D_5__Kineococcus	0	0	0	0.00101393	0	0	0	0.000800752	0.000818147	0.000189842	0	0	0	0	0	0	0	0	0
D_5__Kineosphaera	0	0	0	0	0.00144107	0	0	0	0.00129465	0.000100505	0	0	0	0	0	0	0	0	0
D_5__Kineosporia	0	0	0	0	0.00031935	0	0	0.000870383	0.000305681	0.000100505	0.000117663	0	0	0	0	0	0	0	0
D_5__Kingella	0	0	0	0	0	0	0	0	0	0	0	0	0	0	0	0	0	0	0
D_5__Kocuria	0.00413376	0.00541594	0.00668074	0.00587185	0.00345297	0.003663	0.0011508	0.00052223	0.0232498	0.00321615	0.00323574	0.00520859	0.00229161	0.00847574	0	0.000749783	0.0047925	0	0.000982863
D_5__Kribbella	0	0.000433276	0	0	0	0	0	0	8.09156e-05	0.000145174	0	0	0	0	0	0	0	0	0
D_5__Kurthia	0	0	0	0	0	0.000693001	0	0	0	0	0	0	0	0	0	0	0	0	0
D_5__Kytococcus	0	0	0	0.000311405	0	0	0	0	0.000944015	0	0	0	0	0	0	0	0	0	0
D_5__Lachnoanaerobaculum	0	0	0	0	0	0	0	0	0	0	0	0	0	0.00068756	0	0	0	0.000124149	0
D_5__Lachnoclostridium	0	0	0	0	0	0.00116325	0.00643438	0	0	0.000670032	0	0.000859862	0.00100258	0	0	0	0	0	0
D_5__Lachnoclostridium 10	0	0	0	0	0.00205182	0.000198	0	0	0	0	0	0	0	0	0	0	0	0	0
D_5__Lachnoclostridium 12	0.000620065	0.0112652	0	0	0	0.0001485	0	0	0	0	0	0	0	0	0	0.0023993	0	0	0
D_5__Lachnoclostridium 5	0	0	0	0	0	0	0	0	0.00014385	0	0	0	0	0	0	0	0	0	0
D_5__Lachnospira	0	0	0	0	0	0	0	0	0	0.000100505	0	0	0.000286451	0	0	0	0	0	0
D_5__Lachnospiraceae AC2044 group	0	0	0	0	0	0.000594001	0	0	8.99062e-05	0	0	0	0	0	0	0	0	0	0
D_5__Lachnospiraceae ND3007 group	0	0	0	0	0	0.0001485	0	0	0	0	0	0	0	0	0.000429298	0	0	0	0
D_5__Lachnospiraceae NK3A20 group	0.000927447	0	0	0	0	0	0	0	0	0	0	0	0	0	0	0	0	0	0.0063256
D_5__Lachnospiraceae NK4A136 group	0.00376279	0	0	0	0	0.0017325	0	0	0.000107887	0.00091571	0.000333379	0	0	0	0	0	0	0	0
D_5__Lachnospiraceae UCG-002	0	0	0	0.000558037	0	0	0	0	0	0	0	0	0	0	0	0	0	0	0
D_5__Lachnospiraceae UCG-009	0	0	0	0	0.00184425	0.000544501	0	0.000104446	0	0	0	0	0	0	0	0	0	0	0
D_5__Lachnospiraceae UCG-010	0	0	0	0	0	0.0002475	0	0	0	0	0	0	0	0	0	0	0	0	0
D_5__Lachnospiraceae XPB1014 group	0	0	0	0	0	0.000742501	0	0	3.59625e-05	0	0	0	0	0	0	0	0	0	0
D_5__Lacibacter	0	0	0	0	0	0	0	6.96306e-05	0	0	0	0	0.00272128	0	0	0	0	0	0
D_5__Lacticigenium	0	0	0	0	0	0	0	0	0	0.000189842	0.000490263	0.00552486	0	0	0	0	0	0	0
D_5__Lactobacillus	0.00580847	0.00216638	0.00707054	0.0259811	0.0134766	0.021285	0.00764398	0.00275041	0.000350634	0.000971546	0.000411821	0.00458593	0	0.0241021	0.00307113	0.00494856	0.0196363	6.42151e-06	0.000680444
D_5__Lactococcus	0	0	0	0.000582949	0	0.00032175	0	0	5.39437e-05	0.0055501	0.00419665	0	0	0	0	0	0	0	0.00239415
D_5__Larkinella	0	0	0	0	0	0.0002475	0	0.000313338	0.000134859	2.23344e-05	0	0	0	0	0	0	0	0	0
D_5__Lautropia	0	0	0.000281522	0.00170899	0.000818334	0.00472725	0.00192359	0.00278522	0.00373111	0.00297047	0.000392211	0	0.00143225	0	0	0	0	0.000969648	0
D_5__Lawsonella	0.00648683	0	0.00245791	0.00243892	0.00808354	0.00032175	0	0.000905198	0.000125869	0.00843123	0	0.0157345	0	0	0.0183277	0.000269922	0.00209834	0.000201207	0.00438508
D_5__Leadbetterella	0	0	0	0	0	0.00017325	0	0	0	0	0	0	0	0	0	0	0	0	0
D_5__Legionella	0	0	0	0	0	0	0	0.000452599	0.000170822	0	0	0	0	0	0	0	0	0	0
D_5__Lentibacillus	0	0	0	0	0	0	0	0	0.0011508	0	0	0	0	0	0	0	0	0	0
D_5__Lentimicrobium	0	0	0	0.00104881	0	0	0	0	0	0	0	0	0	0	0	0	0	0	0
D_5__Leptolyngbya	0	0	0	0	0.00190013	0	0	0.00201929	0.000899062	0.000234511	0.000294158	0	0	0	0	0	0	0	0
D_5__Leptotrichia	0.000291483	0	0	0	0	0	0	0.000348153	0	0.000938044	0	0	0	0	0	0	0	0.00108095	0
D_5__Leucobacter	0	0.00693241	0	0.000311405	0	0.003762	0	0	0.00190601	0.000591861	0.0007452	0	0.0187625	0	0	0.00884743	0.00821201	0.000757738	0
D_5__Leuconostoc	0	0	0	0.00165169	0	0	0	0	0.000224766	0	0.000254937	0	0	0	0	0	0.00204653	6.63556e-05	0
D_5__Limnobacter	0	0	0	0	0	0.00012375	0	0.000243707	4.49531e-05	3.35016e-05	0	0	0	0	0	0	0	0	0
D_5__Listeria	0	0.00108319	0	0.00180864	0	0	0	0	0	5.5836e-05	0	0	0	0.0134762	0.000165115	0.00683802	0	0	7.56048e-05
D_5__Litorilinea	0	0	0	0	0	0	0	0.000557045	1.79812e-05	0	0	0	0	0	0	0	0	0	0
D_5__Longimicrobium	0	0	0	0	0	0	0	0	0.000332653	0	0	0	0	0	0	0	0	0	0
D_5__Luteibacter	0	0	0	0	0	0	0	0	0.00014385	0	0	0	0	0	0	0	0	0	0
D_5__Luteimonas	0	0	0	0.00178871	0	0.00121275	0	0.000870383	6.29344e-05	0	5.88316e-05	0.00106742	0	0	0	0	0	0.000164819	0.00902218
D_5__Luteococcus	0	0	0	0	0	0	0	0	4.49531e-05	4.46688e-05	0	0	0	0	0	0	0	0	0
D_5__Luteolibacter	0	0.00216638	0	0.000702529	0	0.000594001	0	0.000348153	3.59625e-05	0	0.000117663	0	0	0	0	0	0	0	0
D_5__Lutispora	0	0	0	0	0	0	0	0	8.09156e-05	0.000234511	0	0	0	0	0	0	0	0	0
D_5__Lysinibacillus	0	0	0	3.73686e-05	0	0.000594001	0.00400679	0	0	0.000111672	0.000156884	0	0	0	0	0	0	0	0
D_5__Lysinimonas	0	0	0	0	0	0.0003465	0	0.000174077	0	0	0	0	0	0	0	0	0	0	0.00186492
D_5__Lysobacter	0	0	0	0	0	0.000544501	0	0.000417784	0.000404578	0.00063653	9.80527e-05	0	0.000572902	0	0	0	0	0	0
D_5__Macrococcus	0	0	0	0.00136022	0.00153687	0.004752	0	0	0.00115979	0.00152991	0.0012943	0	0	0	0	0	0	0	0
D_5__Mannheimia	0	0	0	0	0	0.0003465	0	0	0	0	0	0	0.00644514	0	0	0	0	0.00097821	0
D_5__Marinilutecoccus	0	0	0	0	0	0	0	0	0.000107887	0	0	0	0	0	0	0	0	0	0
D_5__Marinococcus	0	0	0	0	0	0	0	0	0.000251737	0.00063653	0	0	0	0	0	0	0	0	0
D_5__Marinospirillum	0	0	0	0	0	0	0	0.000313338	0	0	0	0	0	0	0	0	0	0	0
D_5__Marmoricola	0	0.00129983	0	0.00305426	0.00204783	0.0003465	0.00175559	0.00957421	0.00333552	0.00196543	0.00133352	0.00253017	0.00272128	0.00258773	0	0	0	0	0
D_5__Marvinbryantia	0	0	0	0	0	0.000519751	0	0	0	0	0	0	0	0	0	0	0	0	0
D_5__Massilia	0	0.00996534	0	0.00467107	0.00134925	0.000792001	0.00309959	0.00849493	0.0055562	0.00225577	0.00211794	0.00129474	0.00358064	0.00163764	0	0.0318208	0.00836744	0	0
D_5__Megamonas	0	0	0	0.000814635	0	0.00047025	0	0	0.000593381	0.0164716	0.00792266	0.0293935	0	0	0	0	0	0	0
D_5__Meganema	0	0	0	0	0	0	0	0.000174077	0.000161831	0	0	0	0	0	0	0	0	0	0
D_5__Megasphaera	0	0	0	0.000234176	0	0	0	0.000487414	0.000260728	0	0	0	0	0	0	0	0	0	0
D_5__Melittangium	0	0	0	0	0	4.95e-05	0	0	0	0	0	0	0	0	0	0	0	0	0
D_5__Mesorhizobium	0	0	0	0	0.000183626	0.000519751	0	0.00163632	0.000701269	0.000212177	0.000235326	0.000316271	0	0	0	0	0	0	0
D_5__Methanimicrococcus	0	0	0	0	0	7.42501e-05	0	0.000174077	0	0	0	0	0	0	0	0.00737786	0	0	0
D_5__Methanobrevibacter	0	0	0	0	0.000331325	0.00027225	0	0	0.00014385	7.81704e-05	0	0	0	0	0	0	0	7.27771e-05	0
D_5__Methanocorpusculum	0	0	0	0	0	0.000495	0	0	0	0	0	0	0	0	0	0	0	0	0
D_5__Methanosarcina	0	0	0	0	0	0	0	0	0	3.35016e-05	0	0	0	0	0	0	0	0	0
D_5__Methylobacterium	0	0	0.00114775	0.00128299	0.00322543	0.00299475	0.00795477	0.0123594	0.00725543	0.00456738	0.00154923	0.00431908	0.00515612	0.0445914	0.00234463	0	0	0.000184083	0
D_5__Methylotenera	0	0.0017331	0	0	0	0	0	0	0.000134859	0.000402019	0	0	0	0	0	0	0.00435211	0	0
D_5__Methyloversatilis	0	0	0	0	0	0	0	0.000243707	0	0	0	0	0	0	0	0	0	0	0
D_5__Microbacter	0	0	0	0	0	0.00022275	0	0	7.1925e-05	0.000122839	0	0	0	0	0	0	0	0.000806969	0
D_5__Microbacterium	0.00111824	0	0	0.000490774	0	0.000940501	0.00519958	0.00201929	0.00155538	0.000871041	0.000568706	0	0	0.000537547	0	0.000569835	0	1.07025e-05	0
D_5__Micrococcus	0.00915788	0.0114818	0.00780683	0.00367707	0.0101154	0.001089	0.00760198	0.00142743	0.00229261	0.00351767	0.000843253	0.0318742	0.00128903	0.00590052	0.00845387	0.0122664	0.00401534	1.2843e-05	0.00796371
D_5__Microcoleus	0	0	0	0.000538107	0	0	0	0.00142743	0.00284104	0.000167508	0	0	0	0	0	0	0	0	0
D_5__Microlunatus	0	0.000866551	0	0.00175134	5.18943e-05	0.000915751	0.000839997	0.00365561	0.00107887	0.0027918	0.000176495	0	0	0	0	0	0	0	0
D_5__Micromonospora	0	0	0	0	0	0	0	0	0	0.000100505	0.000235326	0	0	0	0	0	0	0	0
D_5__Micropruina	0	0	0	0.000617827	0	0.00017325	0	0.000905198	8.09156e-05	0.000491357	0.000176495	0	0	0	0.000627435	0	0	0	0
D_5__Microvirga	0	0.00238302	0	0.000171895	0.00295798	0.003564	0	0.0013578	0.00166327	0.00321615	0.00139235	0	0	0	0	0	0	0	0
D_5__Minicystis	0	0	0	0	0	0	0	0.000174077	0	0	0	0	0	0	0	0	0	0	0
D_5__Mitsuokella	0	0	0	0	0	0	0	0.000104446	0	0	0	0	0	0	0	0	0	0	0
D_5__Mobilicoccus	0	0	0	0	0	0	0	0	0.000404578	0	0	0	0	0	0	0	0	0	0
D_5__Mobilitalea	0	0	0	0	0	0	0	0	0.000107887	0	0	0	0	0	0	0	0	0	0
D_5__Mobiluncus	0	0	0	0	0	0	0	0	0	0	0	0	0	0	0	0	0.00132118	0	0
D_5__Modestobacter	0	0.000866551	0	0	0	0	0	0	0.00043155	0	0	0	0	0	0	0	0	0	0
D_5__Mogibacterium	0	0	0	0.000642739	9.97968e-05	0.00101475	0	0	0.000233756	0.000111672	0	0.000849979	0	0	0	0	0	0.000314654	0
D_5__Moheibacter	0	0	0	0.00160934	0	9.90001e-05	0	0	0.000440541	0	0	0	0	0	0	0	0	0	0
D_5__Moraxella	0.0122953	0.0925043	2.16556e-05	0.00525402	0.0202428	0.026235	0.0116592	0.0365909	0.0276192	0.0747867	0.0016669	0.000780794	0.0976797	0	0	0	0.000233149	0.114001	0.0239919
D_5__Morganella	0	0	0	0.000677616	0	0	0	0	0	0.000145174	0	0	0	0	0	0	0	0	0
D_5__Moryella	0	0	0	0	0	0	0	0	0	0	0	0	0	0	0	0.000959722	0	0.000241877	0.000327621
D_5__Motilibacter	0	0	0	0	0	0	0	0	0	0.000134006	0	0	0	0	0	0	0	0	0
D_5__Mucilaginibacter	0	0	0	0.00295959	0	0.00017325	0	0.00174077	0	5.5836e-05	0.000176495	0	0	0	0	0	0	0	5.04032e-05
D_5__Murdochiella	0.00465313	0	0.0072871	0	0	0.00012375	0.00210839	0	0	0	0	0	0	0	0	0.00506853	0.00292731	0.00017124	0
D_5__Musa acuminata subsp. malaccensis	0	0	0	0	0	0	0	0	0	6.70032e-05	0	0	0	0	0	0	0	0	0
D_5__Myceligenerans	0	0	0	0	0	0	0	0	0.00209482	0	0	0	0	0	0	0	0	0	0
D_5__Mycobacterium	0.00396417	0.00108319	0	0.000308913	0.00106184	0.000742501	0	0.00574453	0.00219371	0.00170858	0.000627537	0.000800561	0.00128903	0.00132512	0.000891619	0	0	0.000203348	0
D_5__Mycoplasma	0.00429806	0.00649913	0	0.000692564	0	0.001881	0	0.0110365	0	0.0167955	0.514718	0.0060388	0	0	0.0120203	0	0	1.49835e-05	0
D_5__Myroides	0	0	0	0.000426002	0	0.000198	0	0	5.39437e-05	0	0	0	0	0	0	0	0	0	0.000378024
D_5__Myxococcales bacterium Gsoil 473	0	0	0	0	0	0	0	0.000104446	0	0	0	0	0	0	0	0	0	0	0
D_5__Nakamurella	0	0	2.16556e-05	0.00236169	0.00203585	0.0001485	0	0.0059186	0.000656315	0.00463439	0.000843253	0.00624636	0	0	0	0	0	0	0
D_5__Nannocystis	0	0	0	0	0	0	0.000697198	0.000139261	4.49531e-05	0	0.000117663	0	0	0	0	0	0	0	0
D_5__Negativicoccus	0	0	0	0	0	0	0	0.000104446	0	0	0	0	0	0	0	0	0	0.000107025	0
D_5__Neisseria	0.00149451	0.0249133	0	0.00110362	0	0.00047025	0.00236879	0.00362079	0.00072824	0.00402019	0	0	0.00243483	0.000287525	0	0	0	0.00396421	7.56048e-05
D_5__Nesterenkonia	0	0	0	0.000719968	0	0	0	0	0.000116878	0	0	0	0	0	0	0	0	0	0
D_5__Niabella	0	0	0	0	0	0	0	0	0	0.000134006	0	0	0	0	0	0	0	0	0
D_5__NiA-DM-26	0	0	0	0	0	0	0	0.000243707	0	0	0	0	0	0	0	0	0	0	0
D_5__Niastella	0	0	0	0	0	0.000297	0	0	0	0	0	0	0	0	0	0	0	0	0
D_5__Nibribacter	0	0	0	0	0	0	0	0	0.00014385	0	9.80527e-05	0	0	0	0	0	0	0	0
D_5__Nitrosomonas	0	0	0	0	0	0	0	0	0.000548428	0	0	0	0	0	0	0	0	0	0
D_5__Nitrosospira	0	0	0	0	0	0	0	0	5.39437e-05	0	0.000137274	0	0	0	0	0	0	0	0
D_5__Nitrospira	0	0	0	0	0	0.00027225	0	0.000452599	6.29344e-05	0.000111672	0	0	0	0	0	0	0	0	0
D_5__Nocardia	0	0	0	0	0	0	0	0.000243707	0	0.000167508	0	0	0	0	0	0	0	0	0
D_5__Nocardioides	0	0.00519931	0.00220887	0.0150072	0.0119956	0.013167	0.0106596	0.0488459	0.0288959	0.0168066	0.0057655	0.00549521	0	0	0.00376461	0	0.00419667	0.000184083	0
D_5__Nocardiopsis	0	0	0	0	0.000307374	0	0	0	5.39437e-05	0	0.000137274	0	0	0	0	0	0	0	0
D_5__Nosocomiicoccus	0	0	0	0.000630283	0	0	0	0	0	0	0	0	0	0	0	0	0	0	0
D_5__Nostoc sp. YK-01	0	0	0	0	0	0	0	0	0.000251737	0	0	0	0	0	0	0	0	0	0
D_5__Noviherbaspirillum	0	0	0	0.000558037	0	0.00047025	0	0	0.000458522	0.000759369	0	0	0	0	0	0	0	0	0
D_5__Novispirillum	0	0	0	0	0	0	0	0	0.000917044	0	0	0	0	0	0	0	0	0	0
D_5__Novosphingobium	0	0	0	0.000331335	0.00190013	0.000198	0	0.00121854	0.000539437	0.000524858	0.000411821	0	0	0	0	0	0.000932594	0	0
D_5__Oceanicella	0	0	0	0.000842038	0	0	0	0.00149706	0	0	0.000196105	0	0	0	0	0	0	0	0
D_5__Oceanivirga	0.029991	0.0797227	0	0.00135523	0.000566846	0.0027225	0	0	0	0.000949212	5.88316e-05	0	0	0.00513795	0	0.000869748	0	2.5686e-05	0
D_5__Oceanobacillus	0	0	0	0	0	0.000594001	0	0	0.00308378	0	0	0	0	0	0	0	0	0	0
D_5__Oceanobacter	0	0	0	0	0	0	0	0	0	0	0	0	0	0	0	0	0	0	0
D_5__Ochrobactrum	0	0	0	0.000712494	0	0	0	0	0.000269719	8.93376e-05	0	0	0	0	0	0	0	0	0
D_5__Odoribacter	0	0	0	0	0	0	0	0	0	6.70032e-05	0	0	0	0	0	0	0	9.63226e-05	0
D_5__Ohtaekwangia	0	0	0	0	0	4.95e-05	0	0.000487414	0	0.000167508	0.000117663	0	0	0	0	0	0	0	0
D_5__Oligella	0	0	0	0	0	0	0	0.000174077	0.000440541	0	0	0	0	0	0	0	0	0.000192645	0
D_5__Oligoflexus	0	0	0	0	0.00176441	0	0	0.00292449	1.79812e-05	0.000111672	0	0	0	0	0	0	0	0	0
D_5__OM27 clade	0	0	0	0	0	7.42501e-05	0	0.000139261	0	0.000379685	0	0	0	0	0	0	0	0	0
D_5__Opitutus	0	0	0	0.000734915	0	0.00116325	0	0.00142743	0	0.000234511	0	0	0	0	0	0	0	1.92645e-05	0
D_5__Oribacterium	0	0	0	0	0	0.00022275	0	0	0	0	0	0	0	0	0.00151905	0	0	9.84631e-05	0
D_5__Ornithinicoccus	0	0	0	0	0	0.00027225	0	0	0.00319167	0.000223344	0	0	0	0	0	0	0	0	0
D_5__Ornithinimicrobium	0	0	0	0.00313398	0.0025548	0.000767251	0	0.000348153	0.00109686	0.000256845	0	0	0.000716127	0	0	0	0	0	0
D_5__Ornithobacterium	0	0	0	0	0	0	0	0	0.000215775	0	0	0	0	0	0	0	0	0	0
D_5__Oscillibacter	0	0	0	0	0	0	0	0	0	0	7.84421e-05	0	0	0	0	0	0	0	0
D_5__Oscillospira	0	0	0	0	0	0	0	0.000348153	0	0	0	0	0	0	0	0	0	0	0
D_5__Paenarthrobacter	0	0.00129983	0	0.00018186	0	0	0	0.000974829	0	0	0	0	0	0	0	0	0	0	0
D_5__Paenibacillus	0	0	0	0.00217983	0	0	0	0.00100964	0.000269719	0.00167508	0.00101975	0	0.000429676	0	0	0	0	4.70911e-05	0
D_5__Paeniclostridium	0.0127299	0	0.010817	0	0	0.00022275	0	0	0	0	0.000196105	0	0	0.0182891	0	0.0142159	0	0.00034034	0.0193044
D_5__Paeniglutamicibacter	0.000339181	0.00454939	0	0.003839	0	0.00032175	0	0.000208892	0	0	0	0	0	0	0	0	0	0	0
D_5__Paenisporosarcina	0	0	0	0.000747371	0	0	0	0	0	0	0	0	0	0	0	0	0	0	0
D_5__Paenochrobactrum	0	0.00454939	0	0	0	0	0	0	0	0	0	0	0	0	0	0	0	0	0
D_5__Panacagrimonas	0	0	0	0	0	0	0	0.000208892	0	0	0	0	0	0	0	0	0	0	0
D_5__Pannonibacter	0	0	0	0	0	0	0	0	0	0	0	0	0.000716127	0	0	0	0	0	0
D_5__Pantoea	0	0	0.00608521	0	0	0	0	0.00734603	0	0.00231161	0.00192183	0	0	0	0	0	0	0	0
D_5__Parabacteroides	0.00318512	0.000649913	0	0	0.000926114	0.000495	0.000730798	0.000974829	0.000305681	0.00109439	7.84421e-05	0.00163077	0.00128903	0	0	0	0	0.000419539	0
D_5__Paraclostridium	0	0	0	0	0	0	0	0.000243707	0	0	0	0	0	0	0	0	0	0	0
D_5__Paracoccus	0	0.00519931	0.00446105	0.0113575	0.0135684	0.023067	0.000293999	0.00536156	0.00549327	0.0035735	0.00182378	0.00553475	0.00272128	0.000700061	0.0232481	0	0.0369152	1.49835e-05	0
D_5__Parafilimonas	0	0.00433276	0	0	0.000371244	0.000297	0.00178079	0.00142743	0	0.000670032	0	0.000859862	0	0	0	0	0	0.000181943	0
D_5__Parapedobacter	0	0	0	0	0	0	0	0	0.000476503	0	0	0	0	0	0	0	0	0	0
D_5__Parasegetibacter	0	0	0	0	0	0.0002475	0	0.000382968	0	0	0	0	0	0	0	0	0	0	0
D_5__Parasutterella	0	0	0	0	0	0	0	0	0	0.000513691	0.00135313	0	0	0	0	0	0	0	0
D_5__Parvibacter	0	0	0	0	0.000391204	0	0	0	0	0	0	0	0	0	0	0	0	0	0
D_5__Parvimonas	0.0124278	0.0244801	0	0.000450914	0.00036326	0.00047025	0	0.000278522	0.000296691	0.00106088	0.000509874	0	0.00143225	0	0	0	0	0.00152404	0
D_5__Parviterribacter	0	0	0	0	0	0	0	0.00139261	2.69719e-05	0	0.000137274	0	0	0	0	0	0	0	0
D_5__Pasteurella	0.00279294	0	0	0.00160685	0.000926114	0.00700426	0.00661918	0.00351635	0.000935025	0.00605262	0.000529484	0.0118305	0.0120309	0	0	0	0	0.0223276	0.000100806
D_5__Patulibacter	0	0	0	0.000430984	0	0.000519751	0.000327599	0.00118372	0.000755212	0.00185375	7.84421e-05	0	0	0	0	0	0	0	0
D_5__Pedobacter	0.00139912	0.000433276	0	0.00969091	0.0073171	0.00725176	0	0.00396894	0.0052775	0.000982713	0.000254937	0.00096858	0	0.00152513	0	0	0	0	0
D_5__Pedomicrobium	0	0	0	0.00124811	0	0	0	0	0.000206784	0.000346183	0	0	0	0	0	0	0	0	0
D_5__Pedosphaera	0	0	0	0	0	0	0	0	0	0	5.88316e-05	0	0	0	0	0	0	0	0
D_5__Pelagibacterium	0	0	0	0	0	0	0	0	0.000197794	0	0	0	0	0	0	0	0	0	0
D_5__Pelistega	0	0	0	0	0	0.000693001	0	0	0	0.000167508	0	0	0	0	0	0	0	0	0
D_5__Peptoclostridium	0	0.00454939	0	0.00346033	0.000894179	0.004653	5.03998e-05	0	0.000152841	0	0	0.00492197	0	0	0.00947758	0	0	0	0
D_5__Peptococcus	0.00470083	0.00259965	0	0	0	0.0021285	0	0.00233263	0.000215775	0.00396435	0.000627537	0	0.0011458	0.00402535	0	0	0	0.0124963	0
D_5__Peptoniphilus	0	0	0	0	0	0.00017325	0.0011088	0	7.1925e-05	3.35016e-05	0.000333379	0	0	0	9.90688e-05	0	0	0.000224753	0
D_5__Peptostreptococcus	0.0069373	0.00324957	0	1.24562e-05	0	0.00111375	0.00277199	0.00128817	5.39437e-05	0.000703533	0	0	0.00358064	0	0	0	0	0.00880817	0
D_5__Peredibacter	0	0	0	0.000585441	0	0.000569251	0	0.00142743	0.000395587	0.00109439	0.000137274	0	0.000859353	0	0	0	0	2.9967e-05	0
D_5__Perlucidibaca	0	0	0	0.000881898	0	0	0	0	0.00100695	0.00020101	0	0	0	0	0	0	0	0	0
D_5__Persicitalea	0	0	0	0.00106127	0	0.00101475	0	0	6.29344e-05	0	0.000196105	0	0	0	0	0	0	0	0
D_5__Petrimonas	0	0	0	0.00328096	0	9.90001e-05	0	0	0	0	0	0	0	0	0	0	0	6.42151e-06	0
D_5__Phaeodactylum tricornutum	0	0	0	0	0.000630716	0	0	0.000139261	2.69719e-05	5.5836e-05	0	0	0	0	0	0	0	0	0
D_5__Phascolarctobacterium	0	0	0	0.00108867	0.00526129	0.00215325	0	0	0.000179812	0.000134006	0.000176495	0	0	0	0	0	0.0086524	0	0
D_5__Phaselicystis	0	0	0	0	0	0	0.00463679	0.000487414	0	0.000491357	0	0	0	0	0	0	0	0	0
D_5__Phenylobacterium	0	0	0	0	3.1935e-05	9.90001e-05	0	0	0.000152841	0	0	0	0	0	0	0	0	0	0
D_5__Phocaeicola	0	0	0	0	0	0	0	0	0	0	0	0	0	0	0	0	0	8.34796e-05	0
D_5__Phormidium	0	0	0	0.0042924	0	0.000569251	0	0	0.000970987	0.000212177	0	0	0	0	0	0	0	0	0
D_5__Photobacterium	0	0	0	0	0	0	0	0	0	0.000122839	0	0	0.000572902	0	0	0	0	0	0
D_5__Phycicoccus	0	0	0	0.00146236	0	0	0	0.000661491	0.000125869	0.000491357	0	0	0	0	0	0	0	0	0
D_5__Phytohabitans	0	0	0	0	0	0	0	0	0.000116878	0	0	0	0	0	0	0	0	0	0
D_5__Phytophthora pluvialis	0	0	0	0	0	0.00032175	0	0	0.00145648	0.000312681	0	0	0	0	0	0	0	0	0
D_5__Pigmentiphaga	0	0	0	0.000632774	0	0	0	0	0.000377606	0	0	0	0	0	0	0	0	0	0
D_5__Pir4 lineage	0	0	0	0	0.000159675	4.95e-05	0	6.96306e-05	0.000413569	0.00020101	0	0	0	0	0	0	0	0	0
D_5__Pirellula	0	0.00303293	0	0	0	0.0002475	0	0.00201929	3.59625e-05	0.000178675	0	0	0	0	0	0	0	0	0
D_5__Planctomyces	0	0.00368284	0	0	0	0.0001485	8.39997e-05	0.00059186	0.000449531	0.000189842	0	0	0	0	0	0	0	0	0
D_5__Planifilum	0	0	0	0	0	0	0	0	0.00058439	3.35016e-05	0	0	0	0	0	0	0	0	0
D_5__Planktosalinus	0	0	0	0	0	0	0	0.000417784	0	0	0	0	0	0	0	0	0	0	0
D_5__Planktothrix	0	0	0	0	0	0	0	0	0.00340745	0	0	0	0	0	0	0	0	0	0
D_5__Plantago lanceolata (narrow-leaved plantain)	0	0	0	0	0	0	0	0.000243707	0	0	0	0	0	0	0	0	0	0	0
D_5__Plantago rugelii	0	0	0	0	0	0	0	0	0	0.000134006	0	0	0	0	0	0	0	0	0
D_5__Pleurocapsa	0	0	0	0	0	0	0	0	0.000377606	0	0	0	0	0	0	0	0	0	0
D_5__Polaromonas	0	0	0	0.00110362	0.00152889	0	0	0	0	0.000212177	0	0	0	0	0	0	0	0	0
D_5__Polymorphobacter	0	0	0	0	0	9.90001e-05	0	0.000208892	0	0	0	0	0	0	0	0	0	0	0
D_5__Pontibacter	0	0	0	0.00130043	0	0.000198	0	0	0.00138456	0.000893376	0	0	0	0	0	0	0	0.0005972	0
D_5__Porphyrobacter	0	0	0	0	0	0.0003465	0	0.000905198	2.69719e-05	0	0	0	0	0	0	0	0	0	0
D_5__Porphyromonas	0.0190789	0.0277296	0	0.0085275	0.00365656	0.0266805	0.0105756	0.0271211	0.0097818	0.0503752	0.000274547	0.00240168	0.033658	0.00297526	0.00155208	8.99739e-05	0	0.32836	0.000226815
D_5__Prevotella	0	0	0	0	0	0	0	0	0	0.000335016	0	0	0	0.000187516	0	0	0	0	0
D_5__Prevotella 1	0	0	0	0	0	0.00027225	0	0	0	2.23344e-05	0	0	0	0	0	0	0	0	0
D_5__Prevotella 2	0	0	0	0	0	4.95e-05	0	0	3.59625e-05	0	0	0	0	0	0	0	0	0	0
D_5__Prevotella 6	1.58991e-05	0	0	0	0	0	0	0	0	0	0	0	0	0	0	0	0	0	0
D_5__Prevotella 7	0	0	0	0	0	0	0	0.000104446	2.69719e-05	0.000234511	0	0	0	0	0	0.000599826	0	0.000535126	0
D_5__Prevotella 9	0	0.00108319	0	0.000406072	0.00359269	0.0047025	0	0.00059186	4.49531e-05	0.00141823	0.00105897	0.0178891	0	0	0	0	0	9.63226e-05	0
D_5__Prevotellaceae Ga6A1 group	0	0	0	0	0	0.00047025	0	0	0	0	9.80527e-05	0.00300458	0	0	0	0	0	0	0
D_5__Prevotellaceae UCG-001	0	0	0	0	0	0	0	0	5.39437e-05	0	0	0	0	0	0	0	0	0	0
D_5__Prevotellaceae UCG-003	0	0	0	0	0	0.0018315	0	0.000139261	0	0.000245678	0	0	0	0	0	0	0	0	0
D_5__Prevotellaceae UCG-004	0.0088134	0	0	0.000560528	0	0.000297	0	0	0	0	0	0	0	0	0	0	0	0.000179802	0
D_5__Pricia	0	0	0	0	0	0	0	0	0.0002877	0	0	0	0	0	0	0	0	0	0
D_5__Propionibacterium	0.0307488	0.0320624	0.0305452	0.012521	0.0187578	0.0027225	0.0254855	0.00769418	0.000926034	0.0241323	0.00200027	0.0238389	0.0200516	0.0577301	0.0193514	0.0223435	0.0326667	0.00076844	0.0314516
D_5__Propionicicella	0	0	0	0	0	0	0	0.000731121	0	0.000189842	0	0	0	0	0	0	0	0	0
D_5__Propioniciclava	0	0	0	0	0	0.000618751	0	0.00153187	3.59625e-05	0.00174208	0	0	0.00143225	0	0	0	0	0.00180872	0
D_5__Propionimicrobium	0	0	0	0.00192573	0	0	0	0	0	0.000290347	0	0	0	0	0	0	0	0	0
D_5__Propionivibrio	0	0	0	0	0	4.95e-05	0	0	0	0.000122839	0	0	0	0	0	0	0	0.00167815	0
D_5__Prosthecobacter	0	0	0	0	0	0.000198	0	0	0	0	0	0	0	0	0	0	0	0	0
D_5__Proteiniclasticum	0.00275054	0	0	0.000236668	0	0	0	0	0	0	0	0	0	0	0	0	0	0.000164819	0
D_5__Proteiniphilum	0.00493932	0	0	0	0	0	0	0	0	0	0	0	0	0	0	0	0	0	0
D_5__Proteocatella	0	0.00563258	0	0	0	0.000792001	0	0.00104446	0.00058439	0.0014629	7.84421e-05	0	0.00243483	0	0	0	0	0.0165204	0
D_5__Proteus	0	0	0	0	0	0	0	0	0	0	0	0	0	0	0	0	0	7.91986e-05	0
D_5__Providencia	0	0	0	0	0	0	0	0	6.29344e-05	0	0	0	0	0	0	0	0	0	0
D_5__Pseudoalteromonas	0	0	0	0.000530633	0	0	0	0	0	0	0	0	0	0.000812571	0	0	0	0	0
D_5__Pseudobutyrivibrio	0	0	0	0	0	0.000297	0	0	0	0	0	0	0	0	0	0	0	0	0
D_5__Pseudochrobactrum	0	0	0	0.000196808	0	0	0.000193199	0	5.39437e-05	0	0	0	0	0	0	0	0	0	0
D_5__Pseudoclavibacter	0	0	0	0	0	0.00027225	0	0.000278522	0.000260728	7.81704e-05	0.000431432	0	0	0	0	0	0	0	0
D_5__Pseudofulvimonas	0	0	0	0.000819617	0	0	0	0	0	0	0	0	0	0	0	0	0	0	0
D_5__Pseudogracilibacillus	0	0	0	0	0	0	0	0	0.00137557	0	0	0	0	0	0	0	0	0	0
D_5__Pseudohongiella	0	0	0	0.0020752	0	0	0	0	8.09156e-05	0	0	0	0	0	0	0	0	0	0
D_5__Pseudokineococcus	0	0	0	0	0	0	0	0	0.000926034	0.000212177	0.00035299	0	0	0	0	0	0	0	0
D_5__Pseudolabrys	0	0	0	0	0	0	0	0	0	0.000256845	0	0	0	0	0	0	0	0	0
D_5__Pseudomonas	0.0087021	0.00606586	0	0.0280912	0.00213166	0.00603901	0.0187403	0.00630157	0.0069947	0.00689016	0.00604004	0	0.00701805	0.00478792	0.00122185	0.000959722	0.0019429	0.000158397	0.0612147
D_5__Pseudonocardia	0	0.00194974	0	0	0.000758456	0.00259875	0	0.0101313	0.00144749	0.00540492	0.001863	0	0	0	0	0	0.00986995	0	0
D_5__Pseudorhodoferax	0	0	0	0	0.000742488	0	0	0	0	0	0	0	0	0	0	0.00140959	0	0	0
D_5__Pseudoxanthomonas	0	0	0	0	0.000606765	0.000569251	0	0.000974829	0.000368616	0.000469022	0	0	0	0.00128761	0.000858596	0	0	0	0
D_5__Psychrobacter	0.00975144	0.000866551	0.0437876	0.0422489	0.022614	0.013266	0.00325079	0.0221425	0.00931429	0.00300398	0.00113741	0.0110497	0.00286451	0.0129511	0	0.0142159	0	0	0
D_5__Psychroflexus	0	0	0	0	0	0	0	0	0	0	0	0	0	0	0	0	0	0	0
D_5__Psychroglaciecola	0	0	0	0	0.00220751	0	0	0.000139261	0.00014385	0.000290347	0.000627537	0	0	0	0	0	0	0	0
D_5__Puccinia triticina	0	0	0	7.22459e-05	0	0	0	0	0	0	0	0	0	0	0	0	0	0	0
D_5__Pusillimonas	0	0	0	0	0	0	0	0	0.000314672	0	0	0	0	0	0	0	0	0	0
D_5__Pyramidobacter	0	0	0	0	0	0	0	0	2.69719e-05	0	0	0	0	0	0	0	0	0.000151976	0
D_5__Quadrisphaera	0	0	0	0.000854494	0	0	0	0	0.00087209	0.000134006	0	0	0	0	0	0	0.000388581	0	0
D_5__Quinella	0	0	0	0	0	0	0	0	5.39437e-05	0	0	0	0	0	0	0	0	0	0
D_5__Ralstonia	0.00148922	0	0	0	0	0	0	0	0	0	0	0	0	0	0	0	0	0	0.000856855
D_5__Ramlibacter	0	0	0	0	0	0	0	0.000382968	0	0.000379685	0	0	0	0	0	0	0	0	0
D_5__Rathayibacter	0	0	0	0.000186843	0	0	0	0.00052223	0.000997959	0	0	0	0	0	0	0	0	0	0
D_5__RB41	0	0	0	0.0010239	0	0	0	0.000174077	0.000260728	0	0.000627537	0	0	0	0	0	0	0	0
D_5__Reyranella	0	0	0	0	0	0	0	0.000104446	3.59625e-05	0	5.88316e-05	0	0	0	0	0	0	0	0
D_5__Rheinheimera	0	0	0	0.00350019	0	0.0010395	0	0	0.000314672	0.000335016	5.88316e-05	0	0	0	0	0	0	0	0
D_5__Rhizobacter	0	0	0	0.000901828	0.0010818	0.000569251	0	0.000661491	0	0.000882208	0.000470653	0	0	0	0	0	0	0	0
D_5__Rhizobium	0.00110234	0.00194974	0	0.00266313	7.98375e-06	0.0022275	0.00433439	0.0068238	0.00273315	0.00140707	0.00143157	0.00307376	0	0	0	0	0	1.07025e-05	0
D_5__Rhizocola	0	0	0	0	0	0	0	0	9.88969e-05	0	0	0	0	0	0	0	0	0	0
D_5__Rhizorhapis	0	0	0	0.00130043	0	0	0	0	0	0	0	0	0	0	0	0	0	0	0
D_5__Rhodobacter	0	0	0	0	0.00057483	0.000198	0	0	0	0	0	0	0	0	0	0	0	0	0
D_5__Rhodococcus	0.0173618	0.00953206	0.00263115	0.014357	0.00274641	0.0040095	0	0.00609268	0.00501677	0.0020101	0.00160806	0.00357782	0.00214838	0	0.275246	0.0472963	0.0476918	0.00506229	0.0771925
D_5__Rhodocytophaga	0	0	0	0	0	0.000965251	0	0	0.000242747	0.000301514	0	0	0	0	0	0	0	0	0
D_5__Rhodopila	0	0	0	0	0	0	0	0	4.49531e-05	0	0	0	0	0	0	0	0	0	0
D_5__Rhodopirellula	0	0	0	0	5.98781e-05	0	0	0	0.000215775	0.000256845	0	0	0	0	0	0	0	0	0
D_5__Rhodopseudomonas	0	0	0	0	0	0	0	0.000800752	0	0	0.000392211	0	0	0	0	0	0	0	0
D_5__Rhodovarius	0	0	0	0	0	0	0	0	0.000260728	0	0	0	0	0	0	0	0	0	0
D_5__Rickettsia	0	0	0	0	0	0	0	0	0.000692278	0	0	0	0	0	0	0	0	0	0
D_5__Rikenellaceae RC9 gut group	0	0	0	0.00404079	0.00036326	0.00784576	0.0235031	0.000487414	0.00014385	0.00020101	0.000196105	0	0	0	0.0243379	0	0	3.21075e-05	0
D_5__Romboutsia	0	0	0	0.00016193	0	0	0.00635878	0.000382968	0	0	0	0	0	0	0	0	0	0	0
D_5__Roseburia	0.00131962	0	0	0.000151965	0	0.000594001	0	0.000313338	0	0.000480189	0	0	0	0	0	0	0	3.63885e-05	0
D_5__Roseiflexus	0	0.00129983	0	0	0	0.00017325	0	0.00247189	0.000179812	0.000122839	0	0	0	0	0	0	0	0	0
D_5__Roseimicrobium	0	0	0	0	0	0	0	0.000243707	0	0	0	0	0	0	0	0	0	0	0
D_5__Roseococcus	0	0	0	0	0	0	0	0	0.000197794	0	0	0	0	0	0	0	0	0	0
D_5__Roseomonas	0	0	0.00288019	0	0.00143308	0.004158	0	0.000661491	0.00290397	0.00103855	0.000156884	0	0	0	0	0	0	0	0
D_5__Rothia	0.00331761	0	0	0.000702529	0.000271447	0.00690526	0.000848397	0.000661491	0.00144749	0.00662215	0.00960916	0	0.0249212	0	0.0155208	0	0	0.000627167	0
D_5__Rubellimicrobium	0	0	0.0106545	0	0	0.002772	0.00352799	0.00184521	0.00794771	0.00278063	0.00035299	0	0.00100258	0.00378783	0.000957665	0.0023993	0	0	0
D_5__Rubritepida	0	0	0	0	0	0.00027225	0	0	0.00043155	0.000603029	5.88316e-05	0	0	0	0	0	0	0	0
D_5__Rubrivirga	0	0	0	0	0.000786399	0.000544501	0	0	0.000440541	0	0	0	0	0	0	0	0	0	0
D_5__Rubrobacter	0	0	0	0.000525651	0	0.0002475	0	0.000104446	0.00250838	0.000815205	0.00125507	0	0	0.00353781	0.00105673	0	0	0	0
D_5__Rubus hybrid cultivar	0	0	0	0	0	0	0	0	0	0	0.000254937	0	0	0	0	0	0	0	0
D_5__Rufibacter	0	0	0	0	0	0.00012375	0	0	2.69719e-05	0	0	0	0	0	0	0	0	0	0
D_5__Ruminiclostridium	0	0	0	0	0	0	0	0	0	3.35016e-05	0	0	0	0	0	0	0	0	0
D_5__Ruminiclostridium 1	0	0	0	0	0	0	0	0.000104446	0	0	0	0	0	0	0	0	0	0	0
D_5__Ruminiclostridium 5	0	0	0	0	0	0	0	0	0	0	5.88316e-05	0	0	0	0	0	0	0	0
D_5__Ruminiclostridium 9	0	0	0	0	0	0.0004455	0	0	0	0	0	0	0	0	0	0	0	0	0
D_5__Ruminobacter	0	0	0	0	0	0	0	0	0	0	0	0	0	0.00928831	0	0	0	0	0
D_5__Ruminococcaceae NK4A214 group	0	0	0	0	0	0.0026235	0	0	0	0	0	0	0	0	0	0	0	0	0
D_5__Ruminococcaceae UCG-002	0	0	0	7.47371e-06	0	0.000767251	0	0	0	0	0	0	0	0	0	0	0	0	0
D_5__Ruminococcaceae UCG-004	0	0	0	0	0.000678618	0.00037125	0	0	0	0	0	0	0	0	0	0	0	0	0
D_5__Ruminococcaceae UCG-005	0	0	0	9.4667e-05	0.00715344	0.0021285	0.00733318	0	0.000152841	0	0.000333379	0	0	0	0	0	0.0240661	0.000421679	0
D_5__Ruminococcaceae UCG-009	0	0	0	0	3.99187e-05	0.00032175	0	0	0	0	0	0	0	0	0.0070669	0	0	0	0
D_5__Ruminococcaceae UCG-010	0.00163231	0	0.00220887	0.00206274	0.00222347	0.0042075	0.015036	0.000974829	0	0	9.80527e-05	0.0085492	0	0	0	0	0	0	0
D_5__Ruminococcaceae UCG-012	0	0	0	0	0	9.90001e-05	0	0	0	0	0	0	0	0	0	0	0	0	0
D_5__Ruminococcaceae UCG-013	0.00748847	0	0	0	0	4.95e-05	0	0	0	0	0	0	0	0	0	0	0	0	0
D_5__Ruminococcaceae UCG-014	0.0088028	0	0	0	0.00567644	0.0014355	0.00642598	0.00163632	0.000341644	0.000647697	0.000647148	0	0	0	0	0	0.00126936	9.63226e-05	0
D_5__Ruminococcus 1	0	0	0	0	0	0.000198	0	0	0	0	3.92211e-05	0	0	0	0	0	0	0	0
D_5__Rummeliibacillus	0	0	0	0	0	0	0	0	0.00103392	0	0	0	0	0	0	0	0	0	0
D_5__Runella	0	0	0	0	0	0	0	0.000174077	0	0	0	0	0	0	0	0	0	0	0
D_5__Saccharibacillus	0	0	0	0.000550563	0	0	0	0.000208892	0.0002877	0.000480189	0.000882474	0	0	0	0	0	0	0	0
D_5__Saccharofermentans	0	0	0	0	0	7.42501e-05	0	0	0.000125869	0	0	0	0	0	0	0	0	0	0
D_5__Saccharomonospora	0	0	0	0	0	0.00017325	0	0	0.00014385	0	0	0	0	0	0	0	0	0	0
D_5__Saccharopolyspora	0	0	0	0.000710003	0	9.90001e-05	0	0	0.0005754	0.000256845	0	0	0	0	0	0	0	0	0
D_5__Salana	0	0	0	0	0	0	0	0.000174077	0.000368616	0.00027918	0.000117663	0	0	0	0	0	0	0	0
D_5__Salinicoccus	0.00672532	0	0.00846733	0.00395359	0	0	0	0	0.00200491	0.000614196	0.000607927	0	0	0	0	0	0	0	0.00501512
D_5__Sandaracinobacter	0	0	0	0	0.00266657	0	0	0	0.000251737	0	0	0	0	0	0	0	0	0	0
D_5__Sandaracinus	0	0	0	0	0	0	0	0	0	0.000100505	0	0	0	0	0	0	0	0	0
D_5__Sanguibacter	0	0	0	0.000204281	0	0.000693001	0	0.000487414	0.000314672	0.000938044	0.000235326	0	0	0	0	0	0	0	0
D_5__Sarcina	0	0	0	0	0.0958568	0.00314325	0	0	0.000278709	0	0	0	0	0	0	0	0	0	0
D_5__Scytonema	0	0	0	0	0	0	0	0	0	0.000134006	0	0	0	0	0	0	0	0	0
D_5__Segetibacter	0	0	0	0.000647722	0	4.95e-05	0	0.000557045	0.000512465	0.000189842	0	0	0	0	0	0	0	0	0
D_5__Selenomonas	0	0	0	0	0	0	0	0	0	0	0	0	0	0	0	0	0	8.56201e-06	0
D_5__Selenomonas 3	0	0	0	0	0	0	0	0	0	0	0	0	0	0	0	0	0	6.42151e-06	0
D_5__Selenomonas 4	0	0	0	0	0	0	0	0	0	4.46688e-05	0	0	0	0	0	0	0	0.00085192	0
D_5__Sellimonas	0	0	0	2.24211e-05	0	0.00141075	0	0	0	0.000580694	0	0	0	0	0	0	0	0	0
D_5__Serratia	0	0	0	0	0	0	0	0.000313338	0.000323662	0	0	0	0	0	0	0	0	0	0
D_5__Shewanella	0.0324501	0.00108319	0.0234205	0.00600388	0.024083	0	0.0211007	0.000104446	0.000773194	0.000402019	0.000705979	0.0525208	0	0.0434538	0.00521762	0.0211439	0.0310606	0.000229034	0.0120716
D_5__Shinella	0	0	0	0	0	0.000297	0	0	0.000215775	0.000402019	0	0	0	0	0	0	0	0	0
D_5__Simiduia	0	0	0	0	0	7.42501e-05	0	0	0.000296691	0	0	0	0	0	0	0	0	0	0
D_5__Simplicispira	0	0	0	0.00129544	0	0	0	0	0	0	0	0	0	0	0	0	0	0	0
D_5__Singulisphaera	0	0	0	0	0	0.00027225	0	0.000243707	0.000557419	0.000223344	0	0	0	0	0	0	0	0	0
D_5__Sinobaca	0	0	0	0.000194316	0	0	0	0	0.000458522	0	0	0	0	0	0	0	0	0	0
D_5__Siphonobacter	0	0	0	0	0	0	0	0	4.49531e-05	0	0	0	0	0	0	0	0	0	0
D_5__Skermanella	0	0.00194974	0	0.00219229	0.00353281	0.00621226	0	0.0106883	0.000566409	0.00402019	0.000960916	0	0	0	0	0	0.00137299	0	0
D_5__Slackia	0	0	0	0	0	7.42501e-05	0	0	0	0	0	0.000602892	0	0	0	0	0	3.4248e-05	0
D_5__Solibacillus	0	0	0	0	0	0	0.0338351	0	0.000332653	0.000100505	0.000156884	0.00426966	0	0	0.010138	0.0299313	0.0230817	0.000177662	0
D_5__Solirubrobacter	0	0.00519931	0	0.00024165	0	0.00101475	0.000386399	0.00421265	0.000269719	0.00262429	9.80527e-05	0	0	0	0.00452414	0	0	0	0
D_5__Solobacterium	0	0	0	0	0	0	0	0	0	0	0	0	0	0	0	0	0	0.000196926	0
D_5__Sorangium	0	0	0	0.000779757	7.98375e-06	7.42501e-05	0	0.00118372	0.000125869	0.000748202	0	0	0	0	0	0	0	0	0
D_5__SP3-e08	0	0	0	0.000306422	0.00031935	0.000742501	0	0	0	0	0	0	0	0	0	0	0	0	0
D_5__Sphaerochaeta	0	0	0	0	0	0.000569251	0	0	0	0	0	0	0	0	0	0	0	0	0
D_5__Sphaerotilus	0	0	0	0	0.000179634	0	0	0	0	0	0	0	0	0	0	0	0	0	0
D_5__Sphingobacterium	0	0.0034662	0.000617184	0.00188587	0.00210372	0.000618751	0.000629998	0.000139261	0.00112383	0.00322732	0.00276509	0.000405222	0	0	0	0.00215937	0	0	0.00894657
D_5__Sphingobium	0	0	0	0.000388633	0	0	0	0.00104446	0.000260728	0.000111672	0	0	0	0	0	0	0	0	0
D_5__Sphingomonas	0.0035614	0.00151646	0.000400628	0.0173315	0.00364857	0.010593	0.00158759	0.0272256	0.025929	0.0128534	0.00319652	0.00261912	0.00515612	0.0011751	0.00330229	0.00566836	0	0.000156257	0
D_5__Sphingopyxis	0	0	0	0	0	0.000519751	0	0	8.99062e-05	0.000268013	0	0	0	0	0	0	0	0	0
D_5__Sphingorhabdus	0	0	0	0	0	0	0	0.00114891	8.99062e-05	0	0	0	0	0	0	0	0	0	0
D_5__Spirochaeta 2	0	0	0	0	0	0	0	0	2.69719e-05	3.35016e-05	0	0	0	0	0	0	0	0	0
D_5__Spiroplasma	0	0	0	0	0	0.00012375	0	0	0	0	0	0	0	0	0	0	0	0	0
D_5__Spirosoma	0	0	0	0.00530883	0.00214763	0.00032175	0	0.00257633	0.00119575	0.00135123	0	0	0	0	0	0	0	0	0
D_5__Sporacetigenium	0	0	0	0	0	0	0	0	0	4.46688e-05	0	0	0	0	0	0	0	0	0
D_5__Sporichthya	0	0	0	0	0	0	0	0.000696306	0	0	0	0	0	0	0	0	0	0	0
D_5__Sporocytophaga	0	0	0	0	0	0.0001485	0	0	0	0	0	0	0	0	0	0	0	0	0
D_5__Sporosarcina	0	0	0	0.0109789	0.00593991	0.003861	0.00573718	0.000243707	0.00118676	0.00280297	0.00107858	0	0	0	0	0	0	0	0
D_5__SR1 bacterium canine oral taxon 380	0	0	0	0	0	0.0001485	0	0.000800752	0.000539437	0.000759369	0	0.00390397	0.0011458	0	0	0	0	5.56531e-05	0
D_5__Stackebrandtia	0	0	0	0	0	0	0	0	0.000557419	0	0	0	0	0	0	0	0	0	0
D_5__Staphylococcus	0.0217977	0.0190641	0.10347	0.047625	0.0433757	0.0780121	0.053533	0.0118372	0.0587267	0.0254277	0.0220422	0.06701	0.234603	0.0534172	0.0313057	0.0511352	0.0749443	0.000903292	0.0302419
D_5__Stenotrophobacter	0	0	0	0	0	0.00032175	0	0.000278522	0	0.000859874	0	0	0	0	0	0	0	0	0
D_5__Stenotrophomonas	0	0.00238302	0.00674571	0	0	0.00205425	0.00304079	0.000417784	0.00314672	0.0007147	0.000274547	0	0	7.50066e-05	0	0	0	2.1405e-05	0
D_5__Steroidobacter	0	0	0	0	0	0	0	0	0	0.000234511	0.000705979	0	0	0	0	0	0	0	0
D_5__Streptobacillus	0	0	0	0	0	0.0004455	0	0.000487414	0	0.000502524	0	0	0	0	0	0	0	0	0
D_5__Streptococcus	0.017489	0.0214471	0.0163283	0.022598	0.0133847	0.0172013	0.0430499	0.0530585	0.010501	0.0444789	0.0320632	0.0105556	0.0227728	0.00621304	0.00607622	0.0156555	0.00930004	0.00646646	0.00294859
D_5__Streptomyces	0	0	0	9.21758e-05	0	0	0	0.000452599	0.00167226	0.00099388	0.000156884	0	0	0	0	0	0	0	0.00453629
D_5__Streptosporangium	0	0	0	0	0	0	0	0.000417784	0	0	0	0	0	0	0	0	0	0	0
D_5__Subdoligranulum	0	0	0	0	0	0	0	0	0.000134859	0	0.000411821	0	0	0	0	0	0	4.70911e-05	0
D_5__Succiniclasticum	0	0	0	0	0	0	0	0	0	0	0	0	0	0	0	0	0	8.56201e-06	0
D_5__Sulfuritalea	0	0	0	0	0	0	0	0.000278522	0	0	0	0	0	0	0	0	0	0	0
D_5__Sutterella	0	0	0	0	0.00411961	0.00037125	0	0.000696306	8.99062e-05	0	0	0	0	0	0	0	0	0	0
D_5__Synechococcus	0	0	0	0	0	0	0	0.000417784	0	0	0	0	0	0	0	0	0	0	0
D_5__Syntrophococcus	0	0	0	0	0	0	0	0	0	3.35016e-05	0	0	0	0	0	0	0	0	0
D_5__Taibaiella	0	0	0	0.00213997	0	0	0	0.000348153	0.000305681	0.00102738	0	0	0	0	0	0	0	0	0
D_5__Tannerella	0	0	0	0	0	0.000915751	0	0.00052223	8.99062e-05	0.000189842	0	0	0.00128903	0	0	0	0	0.0218652	0
D_5__Tepidisphaera	0	0	0	0	0	0	0	0.00052223	8.99062e-05	0	0	0	0	0	0	0	0	0	0
D_5__Terrabacter	0	0	0	0	0	0	0.00236879	0.00142743	0.000152841	0.00035735	0	0	0	0	0	0	0	0	0
D_5__Terribacillus	0	0	0	0	0	0	0	0	0	0	0.0003726	0	0	0	0	0	0	0	0
D_5__Terrimicrobium	0	0	0	0	0	0	0	0	4.49531e-05	0	0	0	0	0	0	0	0	0	0
D_5__Terrimonas	0	0	0	8.96845e-05	0	0.00047025	0	0.00201929	0	0.000301514	0	0	0	0	0	0	0	0	0
D_5__Terrisporobacter	0	0	0	0.000433475	0	0.00027225	0	0.000174077	0.000188803	0	0	0	0	0	0	0	0	0	0
D_5__Tessaracoccus	0	0	0	0.000194316	0	0.000717751	0	0.000313338	0.0011508	0.000446688	0.000509874	0.00314294	0	0	0	0.0114867	0	0	0
D_5__Tetragenococcus	0	0	0	0	0	0	0	0	0	0.00027918	0.000235326	0	0	0	0	0	0	0	0
D_5__Tetrasphaera	0	0	0	0	0	0	0	0	0	0	0	0	0	0	0	0	0.000181338	0	0
D_5__Thermoactinomyces	0	0	0	0	0	0	0	0	0.000170822	0	0	0	0	0	0	0	0	0	0
D_5__Thermomonas	0	0	0	0.00140755	0	0.000816751	0	0.00059186	0.000548428	0.00063653	0	0	0	0	0	0	0	0	0
D_5__Thermus	0	0	0	0	0	0	0	0.000313338	0	0	0	0	0	0	0	0	0	0	0
D_5__Thioalkalispira	0	0	0	0	0	0	0	0	0	0	0	0	0	0	0.00241067	0	0	0	0
D_5__Thiopseudomonas	0	0	0	0	0	0	0	0	0	0	0	0	0	0	0	0	0	0	0
D_5__Timonella	0	0	0	0	0	0.00022275	0	0	4.49531e-05	0	0	0	0	0	0	0	0	0	0
D_5__Tissierella	0	0	0	0	0	0	0	0	0	0.000167508	0	0	0	0	0	0	0	0	0
D_5__Tistlia	0	0	0	0	0	0	0	0	1.79812e-05	0	0	0	0	0	0	0	0	0	0
D_5__TM7 phylum sp. canine oral taxon 237	0	0	0	0	0	0.0002475	0	0	0	0.000223344	0	0	0	0	0	0	0	0	0
D_5__TM7 phylum sp. canine oral taxon 308	0	0	0	0	0	0	0	0	0	0	0	0	0	0	0	0	0	0.000224753	0
D_5__TM7 phylum sp. canine oral taxon 322	0	0	0	0	0	0	0	0	8.09156e-05	0	0	0	0	0	0	0	0	0	0
D_5__Tomitella	0	0	0	0	0	0.00017325	0	0	0	0	0	0	0	0	0	0	0	0	0
D_5__Toxopsis calypsus PLF	0	0	0	0	0	0	0	0	0.00156437	0	0	0	0	0	0	0	0	0	0
D_5__Treponema 2	0.00187609	0.00584922	0	0.000291475	0.00865438	0.00329175	0.000562798	0.00382968	0.00117777	0.00264663	9.80527e-05	0	0.00100258	0	0	0	0	0.00931333	0
D_5__Trichococcus	0.00772166	0	0	0.00129544	0	0.00022275	0	0	0	0.000446688	0.000215716	0	0	0	0	0	0	0	0
D_5__Truepera	0.00494462	0	0.00284771	0.0018485	0.000251488	0.0004455	0.00353639	0.00194966	0.00632041	0.00249028	0.000588316	0	0	0	0	0.00410881	0.00417077	0.000124149	0
D_5__Trueperella	0.00515131	0	0.00590114	0.0020179	0	0.00012375	0	0.00414302	5.39437e-05	0	0	0	0.00687482	0	0	0.00560837	0	0.000879747	0
D_5__Tsukamurella	0	0	0	0	0	0	0	0.000174077	0	0	0	0	0	0	0	0	0	0	0
D_5__Tumebacillus	0	0	0	0	0	4.95e-05	0	0	0.000548428	0.0105195	0	0	0	0	0	0	0	0	0
D_5__Turicella	0	0	0	0	0	0	0	0	0	0	0	0	0	0	0	0	0	0.000194786	0
D_5__Turicibacter	0.00745138	0	0	0	0.00313362	0.000940501	0.0106428	0.000382968	9.88969e-05	5.5836e-05	0	0	0	0.0045504	0.00875107	0.0123264	0.00580281	8.56201e-05	0.0433972
D_5__Tyzzerella	0	0	0	0	0.000183626	0	0	0	0	0	0.000137274	0	0	0	0	0	0	0	0
D_5__Tyzzerella 3	0	0	0	0	0	7.42501e-05	0	0	0	0	0	0	0	0	0	0	0	0	0
D_5__Tyzzerella 4	0	0	0	0	0	0.0003465	0	0	0	0.00103855	0.0012943	0	0	0	0	0	0	0	0
D_5__Uliginosibacterium	0	0	0	0	0	0	0	0	0	0	0	0	0.000286451	0	0	0	0	0	0
D_5__Ulvibacter	0	0	0	0	0	0	0	0.000104446	0	0	0	0	0	0	0	0	0	0	0
D_5__uncultured	0.0172717	0.0123484	0.0186779	0.0208641	0.0131971	0.0257153	0.00708958	0.0338405	0.0167405	0.0281413	0.00296119	0.00581148	0.00458321	0.00632555	0.0177333	0.0093273	0.0182374	0.0243033	0.00335181
D_5__uncultured Acidimicrobidae bacterium	0	0	0	0	0	0	0	0.000174077	0	0	0	0	0	0	0	0	0	0	0
D_5__uncultured Aciditerrimonas sp.	0	0	0	0	0	0	0	0	7.1925e-05	0	0	0	0	0	0	0	0	0	0
D_5__uncultured Acidobacteria bacterium	0	0	0	0	0	0	0	6.96306e-05	0	0	0	0	0	0	0	0	0	0	0
D_5__uncultured Acidobacterium sp.	0	0	0	0	0	0	0	0.000174077	0	0	0	0	0	0	0	0	0	0	0
D_5__uncultured actinobacterium	0	0	0	0	0	0.000297	0	0.00222818	0.000152841	0.00233394	0.000333379	0	0	0	0	0	0	0	0
D_5__uncultured Actinomycetales bacterium	0	0.00108319	0	0	0	0	0	0	0	0.000167508	0	0	0	0	0	0	0	0	0
D_5__uncultured Alcaligenaceae bacterium	0	0	0	0	0	0	0	0.000557045	0	0	0	0	0	0	0	0	0	0	0
D_5__uncultured alpha proteobacterium	0	0	0	0	0	0	0	0.00114891	0	0	0	0	0	0	0	0	0	0	0
D_5__uncultured Armatimonadetes bacterium	0	0	0	0	0	0.0003465	0	0.00121854	0.000296691	0	0	0	0	0	0	0	0	0	0
D_5__uncultured bacterium	0.00753087	0.00151646	0	0.0180689	0.0139396	0.021186	0.00567838	0.0255544	0.0112203	0.028655	0.00225521	0.0037063	0.00128903	0	0.000594413	0.0415679	0	0.000331778	0.000529234
D_5__uncultured bacterium AH040	0	0	0	0	0	0	0	0	0	8.93376e-05	0	0	0	0	0	0	0	0	0
D_5__uncultured bacterium gp6	0	0	0	0	0	0	0	0	0	0.000312681	0	0	0	0	0	0	0	0	0
D_5__uncultured bacterium PHOS-HE28	0	0	0	0	0	0	0	0.00059186	0	0	0.000294158	0	0	0	0	0	0	0	0
D_5__uncultured bacterium SBR1071	0	0	0	0	0	4.95e-05	0	0.000278522	7.1925e-05	0	0	0	0	0	0	0	0	0	0
D_5__uncultured bacterium SBR2013	0	0	0	0	0	0	0	0.000487414	0	0	0	0	0	0	0	0	0	0	0
D_5__uncultured bacterium SBR2096	0	0	0	0	0	0	0	0	0	0	0.000254937	0	0	0	0	0	0	0	0
D_5__uncultured Bacteroidetes bacterium	0	0	0	0	0	0	0	0	0	3.35016e-05	0	0	0	0	0	0	0	0	0
D_5__uncultured candidate division SAM bacterium	0	0	0	0	0	0	0	0.000104446	0	5.5836e-05	0	0	0	0	0	0	0	0	0
D_5__uncultured candidate division SBR1093 bacterium	0	0	0	0	0	0	0	0	0.000233756	0	0	0	0	0	0	0	0	0	0
D_5__uncultured Candidatus Saccharibacteria bacterium	0	0	0	0.00160685	0	0.000198	0	0.000696306	1.79812e-05	0.000748202	0	0	0	0	0	0	0	0	0
D_5__uncultured Chloroflexi bacterium	0	0	0	0	0	9.90001e-05	0	0.00125335	8.99062e-05	0.000189842	0	0	0	0	0	0	0	0	0
D_5__uncultured Chloroflexus sp.	0	0	0	0	0	0.00037125	0	0.000696306	0	0.000480189	0	0	0	0	0	0	0	0	0
D_5__uncultured Clostridia bacterium	0	0	0	0	0	0	0	0	0	0.000134006	0	0	0	0	0	0	0	0	0
D_5__uncultured compost bacterium	0	0	0	0.000326352	0	0.00012375	0	0.000208892	0.000215775	0	0	0	0	0	0	0	0	0	0
D_5__uncultured Conexibacter sp.	0	0	0	0	0	0	0	0.000174077	0	0	0	0	0	0	0	0	0	0	0
D_5__uncultured cyanobacterium	0	0	0	0.000328843	0	0	0	0	0	0	0	0	0	0	0	0	0	0	0
D_5__uncultured Cystobacteraceae bacterium	0	0	0	0	0	0.00022275	0	0	0	0	0.00035299	0	0	0	0	0	0	0	0
D_5__uncultured delta proteobacterium	0	0	0	0.000184352	0	0.00017325	0	0	0.000152841	0	0	0	0	0	0	0	0	0	0
D_5__uncultured Desulfocaldus sp.	0	0	0	0	0	0	0	0	0.000179812	6.70032e-05	0	0	0	0	0	0	0	0	0
D_5__uncultured endolithic bacterium	0	0	0	0	0	0	0	0	0.000683287	0.000111672	0	0	0	0	0	0	0	0	0
D_5__uncultured Enterococcus sp.	0	0	0	0	0.000435114	0	0	0	0	0	0	0	0	0	0	0	0	0	0
D_5__uncultured eubacterium WD2107	0	0	0	0	0	0	0	0	0.000188803	0	0	0	0	0	0	0	0	0	0
D_5__uncultured Ferrimicrobium sp.	0	0	0	0	0	0	0	0.000104446	0	0	0	0	0	0	0	0	0	0	0
D_5__uncultured Firmicutes bacterium	0	0	0	0	0	0	0	0	3.59625e-05	0	0	0	0	0	0	0	0	0	0
D_5__uncultured Gaiella sp.	0	0	0	0	0	0	0	0.00052223	0	0	0	0	0	0	0	0	0	0	0
D_5__uncultured gamma proteobacterium	0	0	0	0.000298948	0	0	0	0.00146224	0.000206784	0.00604145	0.000196105	0	0	0	0	0	0	0	0
D_5__uncultured Gemmatimonadales bacterium	0	0	0	0	0	0	0	0	0	2.23344e-05	0	0	0	0	0	0	0	0	0
D_5__uncultured Gemmatimonadetes bacterium	0	0	0	0	0	0	0	0	1.79812e-05	0	0	0	0	0	0	0	0	0	0
D_5__uncultured Geobacter sp.	0	0	0	0	0	7.42501e-05	0	0	0.000152841	0.00027918	0	0	0	0	0	0	0	0	0
D_5__uncultured Holophaga sp.	0	0	0	0	0	0	0	0.000139261	0	0	0	0	0	0	0	0	0	0	0
D_5__uncultured Hyphomicrobiaceae bacterium	0	0	0	0	0	0	0	0	0	0.000111672	0	0	0	0	0	0	0	0	0
D_5__uncultured Iamia sp.	0	0	0	0	0	0	0	0	0.000170822	0	0	0.00108718	0	0	0	0	0	0	0
D_5__uncultured Lentisphaerae bacterium	0	0	0	0	0	0	0	0	0	0	0	0	0	0	0	0	0	0	0
D_5__uncultured microorganism	0.000858551	0	0	0	7.98375e-06	0.00037125	0	0	0	0.000268013	0	0	0	0	0	0	0	0	0
D_5__uncultured Myxococcales bacterium	0	0	0	0	0	0	0	0	4.49531e-05	0	0	0	0	0	0	0	0	0	0
D_5__uncultured Novosphingobium sp.	0	0	0	0.000438458	0	0	0	0	0	0	0	0	0	0	0	0	0	0	0
D_5__uncultured organism	0	0.0017331	0	0	0.0027025	0.0016335	0	0.000208892	0.00014385	2.23344e-05	0	0	0	0	0	0	0	0	0
D_5__uncultured Paludibacter sp.	0	0	0	0	0	0	0	0	0	0	0	0	0	0.0218644	0	0	0	0	0
D_5__uncultured Phyllobacteriaceae bacterium	0	0	0	0	0	0	0	0	2.69719e-05	0.000491357	0.000117663	0	0	0	0	0	0	0	0
D_5__uncultured Porphyromonadaceae bacterium	0	0	0	0	0	0	0	0.000139261	0	0	0	0	0	0	0	0	0	0	0
D_5__uncultured prokaryote	0	0	0	0	0	0	0	0.00118372	8.09156e-05	5.5836e-05	0	0	0	0	0	0	0	0	0
D_5__uncultured proteobacterium	0	0	0	0	0	0	0	0.000278522	0	4.46688e-05	0	0	0	0	0	0	0	0	0
D_5__uncultured Rhodospirillaceae bacterium	0	0	0	0	0	9.90001e-05	0	0	0	0	0	0	0	0	0	0	0	0	0
D_5__uncultured Rickettsiales bacterium	0	0	0	0	0	0	0	0	0	0	0	0	0	0	0	0	0	0	0
D_5__uncultured Rubrobacterales bacterium	0	0	0	0	0	0	0	0	0	0.00027918	0	0	0	0	0	0	0	0	0
D_5__uncultured Rubrobacteria bacterium	0	0	0	0	0.00347692	0.00037125	0	0	0	4.46688e-05	0.000156884	0	0	0	0	0	0	0	0
D_5__uncultured rumen bacterium	0	0	0	0	0.00253085	0.000742501	0	0	8.99062e-05	0	0.000176495	0	0	0	0	0	0	0.000156257	0
D_5__uncultured rumen bacterium 4C0d-2	0	0	0	0	0	0.00017325	0	0	0	0	0	0	0	0	0	0	0	0	0
D_5__uncultured soil bacterium	0	0	0	0.00325356	0	0.00017325	0	0.00132298	0.000701269	0.00129539	9.80527e-05	0	0	0	0.000990688	0	0	0	0
D_5__uncultured soil bacterium PRR-11	0	0	0	0	0	0	0	0.000417784	0	0	0	0	0	0	0	0	0	0	0
D_5__uncultured Sphingobacteriales bacterium	0	0	0	0	0	7.42501e-05	0	0	0	0	0	0	0	0	0	0	0	0	0
D_5__uncultured Sphingobium sp.	0	0	0	0	0	0	0	0.000139261	0.000161831	0.000189842	0	0	0	0	0	0	0	0	0
D_5__uncultured subdivision 3 bacterium	0	0	0	0	0	0	0	0	0	0.000301514	0	0	0	0	0	0	0	0	0
D_5__uncultured Syntrophobacteraceae bacterium	0	0	0	0	0	0	0	0	0	0	0	0	0	0	0.000462321	0	0	0	0
D_5__uncultured Telmatobacter sp.	0	0	0	0	0	0	0	0	0.000188803	0	0	0	0	0	0	0	0	0	0
D_5__uncultured Thermoplasmata archaeon	0	0	0	0	0	0	0	0.000104446	0	0	0	0	0	0	0	0	0	0	0
D_5__uncultured Verrucomicrobia bacterium	0	0	0	0	0	0	0	0	0	6.70032e-05	0	0	0	0	0	0	0	0	0
D_5__Undibacterium	0	0	0	0	0	0	0	0.000313338	0	0	0	0	0	0	0	0	0	0	0
D_5__unidentified	0	0	0	0.000132036	0	0	0	0	0	0	0	0	0	0	0	0	0	0	0
D_5__unidentified rumen bacterium RF9	0	0	0	0	0	0.000198	0	0	0	0	0	0	0	0	0	0	0	0	0
D_5__Ureaplasma	0	0.000866551	0	0	0	0	0	0.0043171	0	0.00410953	0.134411	0	0	0	0	0	0	0	0.00635081
D_5__Ureibacillus	0	0	0	0	0	0	0	0	3.59625e-05	0	0	0	0	0	0	0	0	0	0
D_5__Vagococcus	0	0	0	0.00186345	0	0.000198	0	0	0	0	0.000137274	0	0	0	0	0	0	0	0
D_5__Varibaculum	0	0	0	0	0	0	0	0	0	0.000368517	0	0	0	0	0	0	0.000854878	0	0
D_5__Variibacter	0	0	0	0	0	0.0001485	0	0.00215855	5.39437e-05	0.000134006	0	0	0	0	0	0	0	0	0
D_5__Variovorax	0	0	0.00342158	0.000998986	0	0	0	0.000313338	0	0.000256845	0	0.000612775	0	0	0	0	0	0	0
D_5__Veillonella	0	0	0.000963673	0	0.000826318	0	0.00241919	0.000557045	0	6.70032e-05	0.000156884	0	0	0	0	0	0	0.000505159	0
D_5__Verrucomicrobium	0	0	0	0.000156948	0	0	0	0	0	0	0	0	0	0	0	0	0	0	0
D_5__Verticia	0	0	0	0	0	0	0	0	0	8.93376e-05	0	0	0	0	0	0	0	0	0
D_5__Vibrio	0	0	0	0	0	0	0	0.000208892	0	0	0	0	0	0	0	0	0	0	0
D_5__Virgibacillus	0	0	0	0	0	0	0	0	0	0.000111672	0	0	0	0	0	0.000599826	0	0	0
D_5__Virgisporangium	0	0	0	0	0	0	0	0.000208892	5.39437e-05	0	0	0	0	0	0	0	0	0	0
D_5__Vitellibacter	0	0	0	0	0	0.000297	0	0	0	0	0	0	0	0	0	0	0	0	0
D_5__Weeksella	0.00215168	0	0	0	0	0	0	0	0	0.00020101	0	0	0	0	0	0	0	0.000222612	0
D_5__Weissella	0	0	0	0	0	0.001188	0	0.00128817	0.00141153	0.000703533	0.00184339	0	0	0	0	0	0	0	0
D_5__Williamsia	0	0	0	0.000159439	0	0	0	0.00226299	0.0010519	0.000524858	0.000156884	0	0	0	0	0	7.77162e-05	0	0
D_5__Winogradskyella	0	0	0	0.000834564	0	0	0	0	0	0	0	0	0	0	0	0	0	0	0
D_5__Wolbachia	0	0	0	0	0	0	0	0	1.79812e-05	0	0	0	0	0	0	0	0	0	0
D_5__Wolinella	0	0	0	0	0	0	0.0010584	0	0	0.00020101	0	0	0	0	0	0	0	0.000759878	0
D_5__Xanthobacter	0	0	0	0	0	0	0	0	0.000116878	0	0	0	0	0	0.0134403	0	0	0	0
D_5__Xanthomonas	0	0	0	0	0	0	0.00439319	0.0020541	0	0.00120606	0	0	0	0	0	0	0	0	0
D_5__Yaniella	0	0	0	0	0	0	0	0	0.000125869	0	0	0	0	0	0	0	0	0	0
D_5__Youngiibacter	0	0	0	0.000909302	0	0	0	0	0	0	0	0	0	0	0	0	0	0	0
D_5__Z20	0	0	0	0	0	9.90001e-05	0	0	0	0	0	0	0	0	0	0	0	0	0
D_5__Zavarzinella	0	0	0	0	0	0	0	0	1.79812e-05	5.5836e-05	0	0	0	0	0	0	0	0	0
D_5__Zimmermannella	0	0	0	0	0	0	0	0	0.000134859	0	0	0	0	0	0	0	0	4.92316e-05	0
D_5__Zymomonas	0	0	0	0.00050323	0	0	0	0.000487414	0.000215775	0	0	0	0	0	0	0	0	0	0
D_5__Zymoseptoria tritici	0	0	0	0.000164422	0	0	0	0	0	0	0	0	0	0	0	0	0	0	0
