# Supplementary material for: Characterization of skin surface and dermal microbiota in dogs with mast cell tumor
Source: Sci Rep. 2020 Jul 28;10:12634. doi: 10.1038/s41598-020-69572-0 (PMC7387470; doi:10.1038/s41598-020-69572-0)
Supplement: Supplementary file 6 — Supplementary file6 (XLSX 17 kb) [file 41598_2020_69572_MOESM6_ESM.xlsx]

## Sheet: Descriptive Statistics
	Skin		Biopsy
Unweighted UniFrac	Healthy	Tumor	Tumor Biopsy	Tumor Skin
Minimum	0.605916	0.577403	0.595327	0.616591
Maximum	0.734135	0.854555	0.707667	0.680722
Median	0.654505	0.700447	0.678758	0.675239
Mean	0.663572	0.709193	0.660584	0.657517
Standard deviation (n-1)	0.0405158	0.0750778	0.0583334	0.0355491
Weighted UniFrac	Healthy	Tumor	Tumor Biopsy	Tumor Skin
Minimum	0.196497	0.215866	0.177934	0.256273
Maximum	0.572812	0.287032	0.60978	0.307244
Median	0.335268	0.260707	0.588469	0.282697
Mean	0.372582	0.258289	0.458728	0.282071
Standard deviation (n-1)	0.133857	0.0232114	0.243408	0.0254912
Bray-Curtis	Healthy	Tumor	Tumor Biopsy	Tumor Skin
Minimum	0.774444	0.789556	0.699111	0.831333
Maximum	0.963111	0.914	0.992444	0.897333
Median	0.877444	0.821667	0.984667	0.876222
Mean	0.871778	0.827511	0.892074	0.868296
Standard deviation (n-1)	0.0610558	0.0346012	0.167156	0.0337063

## Sheet: Skin_Unweighted UniFrac
ID_List_1	ID_List_2	Distance_unweighted		ID_List_1	ID_List_2	Distance_unweighted
Healthy Skin_Dog 3	Healthy Skin_Dog 2	0.677938		Healthy Skin_Dog 2	Tumor Skin_Dog 2	0.609216
Healthy Skin_Dog 4	Healthy Skin_Dog 2	0.713831		Healthy Skin_Dog 3	Tumor Skin_Dog 3	0.804461
Healthy Skin_Dog 5	Healthy Skin_Dog 2	0.734135		Healthy Skin_Dog 4	Tumor Skin_Dog 4	0.654553
Healthy Skin_Dog 7	Healthy Skin_Dog 2	0.641397		Healthy Skin_Dog 5	Tumor Skin_Dog 5	0.773414
Healthy Skin_Dog 4	Healthy Skin_Dog 3	0.626457		Healthy Skin_Dog 7	Tumor Skin_Dog 7	0.633767
Healthy Skin_Dog 5	Healthy Skin_Dog 3	0.65059
Healthy Skin_Dog 7	Healthy Skin_Dog 3	0.634593
Healthy Skin_Dog 5	Healthy Skin_Dog 4	0.605916
Healthy Skin_Dog 7	Healthy Skin_Dog 4	0.658419
Healthy Skin_Dog 7	Healthy Skin_Dog 5	0.692449
Tumor Skin_Dog 3	Tumor Skin_Dog 2	0.709869
Tumor Skin_Dog 4	Tumor Skin_Dog 2	0.677952
Tumor Skin_Dog 5	Tumor Skin_Dog 2	0.577403
Tumor Skin_Dog 7	Tumor Skin_Dog 2	0.757162
Tumor Skin_Dog 4	Tumor Skin_Dog 3	0.761917
Tumor Skin_Dog 5	Tumor Skin_Dog 3	0.674695
Tumor Skin_Dog 7	Tumor Skin_Dog 3	0.854555
Tumor Skin_Dog 5	Tumor Skin_Dog 4	0.648002
Tumor Skin_Dog 7	Tumor Skin_Dog 4	0.691025
Tumor Skin_Dog 7	Tumor Skin_Dog 5	0.739352

## Sheet: Skin_Weighted UniFrac
ID_List_1	ID_List_2	Distance_weighted		ID_List_1	ID_List_2	Distance_weighted
Healthy Skin_Dog 3	Healthy Skin_Dog 2	0.33434		Healthy Skin_Dog 2	Tumor Skin_Dog 2	0.256621
Healthy Skin_Dog 4	Healthy Skin_Dog 2	0.336197		Healthy Skin_Dog 3	Tumor Skin_Dog 3	0.214784
Healthy Skin_Dog 5	Healthy Skin_Dog 2	0.334264		Healthy Skin_Dog 4	Tumor Skin_Dog 4	0.208909
Healthy Skin_Dog 7	Healthy Skin_Dog 2	0.572812		Healthy Skin_Dog 5	Tumor Skin_Dog 5	0.280433
Healthy Skin_Dog 4	Healthy Skin_Dog 3	0.196497		Healthy Skin_Dog 7	Tumor Skin_Dog 7	0.48379
Healthy Skin_Dog 5	Healthy Skin_Dog 3	0.21371
Healthy Skin_Dog 7	Healthy Skin_Dog 3	0.480922
Healthy Skin_Dog 5	Healthy Skin_Dog 4	0.254912
Healthy Skin_Dog 7	Healthy Skin_Dog 4	0.469011
Healthy Skin_Dog 7	Healthy Skin_Dog 5	0.533158
Tumor Skin_Dog 3	Tumor Skin_Dog 2	0.283047
Tumor Skin_Dog 4	Tumor Skin_Dog 2	0.254938
Tumor Skin_Dog 5	Tumor Skin_Dog 2	0.264639
Tumor Skin_Dog 7	Tumor Skin_Dog 2	0.28196
Tumor Skin_Dog 4	Tumor Skin_Dog 3	0.243206
Tumor Skin_Dog 5	Tumor Skin_Dog 3	0.215866
Tumor Skin_Dog 7	Tumor Skin_Dog 3	0.287032
Tumor Skin_Dog 5	Tumor Skin_Dog 4	0.23079
Tumor Skin_Dog 7	Tumor Skin_Dog 4	0.259501
Tumor Skin_Dog 7	Tumor Skin_Dog 5	0.261912

## Sheet: Skin_Bray-curtis
ID_List_1	ID_List_2	Distance_bray-curtis		ID_List_1	ID_List_2	Distance_Bray-curtis
Healthy Skin_Dog 3	Healthy Skin_Dog 2	0.883778		Healthy Skin_Dog 2	Tumor Skin_Dog 2	0.702889
Healthy Skin_Dog 4	Healthy Skin_Dog 2	0.871111		Healthy Skin_Dog 3	Tumor Skin_Dog 3	0.878444
Healthy Skin_Dog 5	Healthy Skin_Dog 2	0.847778		Healthy Skin_Dog 4	Tumor Skin_Dog 4	0.701556
Healthy Skin_Dog 7	Healthy Skin_Dog 2	0.963111		Healthy Skin_Dog 5	Tumor Skin_Dog 5	0.837111
Healthy Skin_Dog 4	Healthy Skin_Dog 3	0.776222		Healthy Skin_Dog 7	Tumor Skin_Dog 7	0.781111
Healthy Skin_Dog 5	Healthy Skin_Dog 3	0.857556
Healthy Skin_Dog 7	Healthy Skin_Dog 3	0.908222
Healthy Skin_Dog 5	Healthy Skin_Dog 4	0.774444
Healthy Skin_Dog 7	Healthy Skin_Dog 4	0.91
Healthy Skin_Dog 7	Healthy Skin_Dog 5	0.925556
Tumor Skin_Dog 3	Tumor Skin_Dog 2	0.824
Tumor Skin_Dog 4	Tumor Skin_Dog 2	0.820667
Tumor Skin_Dog 5	Tumor Skin_Dog 2	0.789556
Tumor Skin_Dog 7	Tumor Skin_Dog 2	0.833556
Tumor Skin_Dog 4	Tumor Skin_Dog 3	0.847778
Tumor Skin_Dog 5	Tumor Skin_Dog 3	0.822667
Tumor Skin_Dog 7	Tumor Skin_Dog 3	0.914
Tumor Skin_Dog 5	Tumor Skin_Dog 4	0.798444
Tumor Skin_Dog 7	Tumor Skin_Dog 4	0.814667
Tumor Skin_Dog 7	Tumor Skin_Dog 5	0.809778

## Sheet: Biopsy-Skin_Unweighted UniFrac
ID_List_1	ID_List_2	Distance_unweighted		ID_List_1	ID_List_2	Distance_unweighted
Tumor Biopsy_Dog 4	Tmor Biopsy_Dog 2	0.595327		Tmor Biopsy_Dog 2	Tumor Skin_Dog 2	0.672066
Tumor Biopsy_Dog 10	Tmor Biopsy_Dog 2	0.678758		Tumor Biopsy_Dog 4	Tumor Skin_Dog 4	0.743403
Tumor Biopsy_Dog 10	Tumor Biopsy_Dog 4	0.707667		Tumor Biopsy_Dog 10	Tumor Skin_Dog 10	0.560985
Tumor Skin_Dog 4	Tumor Skin_Dog 2	0.675239
Tumor Skin_Dog 10	Tumor Skin_Dog 2	0.616591
Tumor Skin_Dog 10	Tumor Skin_Dog 4	0.680722

## Sheet: Biopsy-Skin_Weighted UniFrac
ID_List_1	ID_List_2	Distance_weighted		ID_List_1	ID_List_2	Distance_weighted
Tumor Biopsy_Dog 4	Tmor Biopsy_Dog 2	0.177934		Tmor Biopsy_Dog 2	Tumor Skin_Dog 2	0.296388
Tumor Biopsy_Dog 10	Tmor Biopsy_Dog 2	0.588469		Tumor Biopsy_Dog 4	Tumor Skin_Dog 4	0.248026
Tumor Biopsy_Dog 10	Tumor Biopsy_Dog 4	0.60978		Tumor Biopsy_Dog 10	Tumor Skin_Dog 10	0.506048
Tumor Skin_Dog 4	Tumor Skin_Dog 2	0.256273
Tumor Skin_Dog 10	Tumor Skin_Dog 2	0.307244
Tumor Skin_Dog 10	Tumor Skin_Dog 4	0.282697

## Sheet: Biopsy-Skin_Bray-Curtis
ID_List_1	ID_List_2	Distance_bray-curtis		ID_List_1	ID_List_2	Distance_bray-curtis
Tumor Biopsy_Dog 4	Tmor Biopsy_Dog 2	0.699111		Tmor Biopsy_Dog 2	Tumor Skin_Dog 2	0.837556
Tumor Biopsy_Dog 10	Tmor Biopsy_Dog 2	0.992444		Tumor Biopsy_Dog 4	Tumor Skin_Dog 4	0.831778
Tumor Biopsy_Dog 10	Tumor Biopsy_Dog 4	0.984667		Tumor Biopsy_Dog 10	Tumor Skin_Dog 10	0.753111
Tumor Skin_Dog 4	Tumor Skin_Dog 2	0.831333
Tumor Skin_Dog 10	Tumor Skin_Dog 2	0.897333
Tumor Skin_Dog 10	Tumor Skin_Dog 4	0.876222
